# Supplementary material for: A PDLP-NHL3 complex integrates plasmodesmal immune signaling cascades
Source: Proc Natl Acad Sci U S A. 2023 Apr 17;120(17):e2216397120. doi: 10.1073/pnas.2216397120 (PMC10151459; doi:10.1073/pnas.2216397120)
Supplement: Supplementary file 2 — Dataset S01 (XLSX) [file pnas.2216397120.sd01.xlsx]

## Sheet: Dataset S1A
Data for number of cells showing GFP normalized to mock treatment within a genotype
Col-0_mock	Col-0_flg22	rbohD_mock	rbohD_flg22
1.03	1.25071	0.09375	1.96875
1.61857	1.03	0.375	3.1875
0.367857	2.06	3.75	2.34375
2.13357	0.809286	0.09375	0.5625
0.0735714	2.79571	0.09375	0.375
0.0735714	0.294286	0.09375	1.40625
0.735714	4.41429	1.5	1.78125
3.16357	0.0735714	1.78125	0.09375
1.32429	0.588571	0.09375	1.5
2.72214	0.0735714	2.0625	1.5
0.0735714	1.10357	2.625	0.9375
0.294286	0.294286	0.75	5.4375
0.0735714	0.441429	0.75	0.09375
0.588571	0.147143	0.65625	0.09375
1.91286	0.956429	0.375	0.09375
1.98643	0.220714	1.21875	0.09375
0.0735714	0.147143	1.96875	0.09375
1.03	0.220714	1.59375	2.34375
1.47143	0.735714	0.375	1.96875
2.86929	1.32429	0.09375	1.40625
0.662143	0.0735714	4.875	1.03125
0.662143	0.441429	2.8125	0.9375
0.882857	0.441429	0.09375	2.625
0.956429	1.69214	0.65625	1.6875
1.03	0.367857	0.9375	1.78125
0.956429	2.64857	1.875	2.8125
1.25071	0.220714	0.65625	1.3125
0.0735714	2.20714	1.21875	0.65625
1.69214	1.76571	0.5625	2.53125
0.662143	0.515	0.1875	1.3125
1.17714	0.588571	3.75	0.65625
1.69214	0.220714	1.6875	1.59375
1.03	0.147143	4.3125	0.65625
0.0735714	0.441429	0.46875	1.03125
0.735714	0.809286	0.9375	1.5
0.735714	0.0735714	2.0625	1.40625
0.809286	0.147143	0.375	0.375
0.809286	0.147143	0.375	1.03125
0.294286	0.220714	0.09375	0.5625
0.956429	2.13357	0.375	0.75
0.0735714	0.0735714	1.96875	0.5625
2.20714	0.0735714	0.375	0.5625
1.76571	0.0735714	0.375	0.09375
0.515	0.441429	0.65625	2.90625
0.735714	0.0735714	1.3125	0.5625
0.882857	2.79571	0.09375	1.6875
2.28071	1.32429	1.6875	0.375
0.0735714	0.0735714	0.1875	0.5625
1.03	0.662143	0.84375	0.46875
0.147143	0.147143	3	0.9375
0.882857	0.0735714	0.1875	0.09375
1.10357	0.956429	0.28125	0.28125
0.956429	0.0735714	0.5625	0.28125
0.588571	0.515	0.09375	0.09375
0.0735714	0.662143	0.84375	0.375
2.13357	0.147143	0.09375	1.125
0.147143	0.0735714	0.65625	1.6875
1.545	0.662143	0.75	0.09375
0.735714	0.515	0.1875	0.84375
0.220714	0.515	1.40625	0.5625
1.25071	0.588571	0.1875	0.09375
0.809286	3.01643	0.65625	0.65625
3.53143	0.588571	0.65625	0.65625
0.441429	0.0735714	2.15625	0.375
0.588571	0.0735714	0.1875	3.5625
1.61857	0.294286	1.03125	1.875
2.06	0.809286	0.375	0.375
1.25071	0.662143	0.46875	2.4375
2.64857	0.956429	0.84375	0.84375
0.441429	1.39786	0.375	0.9375
0.956429	0.220714	0.09375	0.28125
1.47143	0.662143	0.28125	0.28125
0.147143	0.294286	0.5625	1.40625
0.367857	1.03	0.84375	2.15625
1.91286	0.441429	1.125	0.75
0.809286	0.0735714	0.75	2.4375
1.17714	0.147143	0.65625	1.3125
0.441429	0.662143	1.40625	0.09375
1.17714	0.220714	1.59375	1.875
0.515	0.220714	2.0625	0.75
0.441429	0.0735714	0.1875	0.1875
0.220714	0.294286	0.28125	0.5625
0.0735714	0.147143	0.5625	1.5
0.588571	0.147143	0.09375	0.09375
0.441429	0.809286	1.78125	0.1875
0.882857	0.588571	0.84375	1.3125
0.367857	0.441429	0.84375	3.1875
0.735714	0.0735714	0.9375	0.5625
0.441429	0.0735714	0.84375	0.09375
0.0735714	0.588571	1.875	0.5625
4.85571	0.367857	0.09375	0.84375
2.28071	0.220714	3.09375	1.40625
1.47143	0.294286	1.40625	0.09375
0.662143	1.69214	0.46875	0.5625
0.882857	0.147143	0.65625	0.1875
0.294286	0.0735714	3	0.1875
1.61857	0.0735714	1.125	0.9375
1.17714	0.367857	0.75	0.9375
0.294286	0.956429	1.125	0.1875
0.294286	0.515	0.09375	1.875
0.809286	0.147143	0.28125	1.40625
1.17714	1.10357	0.84375	0.46875
0.441429	0.220714	0.1875	1.40625
	0.147143	0.375	1.3125
	1.10357	1.40625	1.96875
	0.0735714	0.5625	0.28125
	0.0735714	0.9375	1.5
	0.0735714	0.84375	0.1875
		1.96875	0.46875
		1.40625	0.28125
		0.65625	0.375
		1.875	0.46875
		1.21875	0.09375
		0.84375	1.40625
			0.65625

## Sheet: Dataset S1B
Data for number of cells showing GFP normalized to mock treatment within a genotype
S133A_mock	S133A_flg22	S163A_mock	S163A_flg22	S343A/S347A_mock	S343A/S347A_flg22	S39A/S339A/S343A_mock	S39A/S339A/S343A_flg22
0.306122	4.13265	1.0467	0.872253	0.375796	1.87898	0.682796	0.113799
0.153061	1.53061	0.174451	1.57005	1.12739	0.125265	0.113799	0.341398
0.153061	3.82653	2.44231	0.174451	0.626327	0.125265	0.113799	0.682796
1.53061	0.765306	1.74451	0.523352	0.250531	0.125265	1.36559	0.113799
0.153061	2.90816	1.0467	1.57005	0.375796	0.125265	2.61738	0.341398
0.459184	0.918367	1.74451	1.0467	0.250531	0.751592	0.341398	0.796595
0.153061	1.53061	2.79121	0.523352	3.50743	0.626327	1.36559	1.13799
0.918367	0.306122	0.872253	1.0467	0.375796	0.501062	0.113799	0.227599
0.459184	0.918367	1.22115	0.174451	0.125265	0.501062	1.47939	0.455197
0.612245	1.37755	0.697802	0.174451	3.75796	0.501062	1.36559	0.227599
0.765306	1.83673	1.22115	0.697802	1.87898	1.25265	1.82079	0.568996
0.306122	2.14286	0.348901	0.174451	2.63057	0.876858	1.47939	0.455197
2.29592	4.28571	0.523352	1.22115	0.125265	3.75796	0.568996	0.113799
0.612245	4.43878	0.697802	0.174451	3.13163	1.87898	0.796595	0.227599
0.612245	0.612245	0.174451	0.174451	3.88323	0.375796	0.910394	0.568996
0.153061	0.153061	2.44231	1.74451	1.37792	0.375796	2.50358	0.113799
0.153061	0.918367	0.174451	0.697802	1.87898	0.125265	2.84498	1.02419
0.459184	3.21429	0.174451	0.174451	0.876858	0.250531	0.682796	0.227599
0.153061	1.53061	0.348901	0.174451	2.38004	0.125265	0.682796	0.455197
0.459184	2.7551	0.174451	0.348901	2.12951	2.75584	2.04839	0.113799
0.918367	1.53061	1.57005	1.74451	1.87898	0.751592	1.93459	0.227599
3.52041	3.21429	1.74451	5.75687	1.37792	0.375796	0.227599	0.341398
0.459184	1.83673	0.174451	1.74451	0.751592	1.87898	0.113799	1.13799
1.53061	2.14286	0.523352	1.57005	2.00425	1.37792	0.227599	0.341398
0.306122	0.153061	0.174451	0.348901	3.38217	1.62845	1.70699	0.227599
0.918367	0.918367	0.872253	0.348901	0.876858	0.125265	1.36559	0.796595
0.459184	1.37755	2.26786	1.57005	0.125265	0.250531	0.796595	0.796595
0.612245	1.53061	0.174451	5.05907	1.25265	1.62845	1.47939	0.113799
2.60204	3.21429	0.348901	0.174451	0.125265	0.125265	1.47939	0.568996
0.153061	0.765306	0.348901	0.872253	0.751592	0.375796	1.13799	0.113799
0.918367	0.918367	0.348901	0.697802	0.375796	0.501062	3.30018	0.113799
1.22449	1.68367	1.57005	1.22115	0.375796	0.626327	1.59319	1.02419
0.765306	3.06122	1.0467	0.174451	1.12739	0.125265	0.341398	0.910394
1.68367	0.153061	0.174451	0.348901	0.125265	0.125265	0.796595	0.796595
1.22449	0.153061	1.3956	0.697802	1.00212	1.00212	1.36559	0.455197
1.22449	1.68367	0.174451	1.0467	0.125265	2.00425	0.455197	0.113799
0.459184	2.60204	1.0467	1.22115	0.250531	0.501062	0.910394	0.568996
3.21429	3.67347	0.348901	1.22115	0.375796	0.250531	0.113799	1.70699
1.22449	0.459184	0.348901	0.697802	0.125265	0.125265	0.341398	0.568996
0.612245	1.83673	0.523352	0.174451	1.00212	0.250531	0.455197	0.455197
0.612245	0.306122	0.348901	0.348901	0.250531	0.250531	2.61738	1.47939
0.153061	0.306122	0.348901	0.348901	0.125265	0.876858	1.47939	1.02419
0.153061	1.83673	0.174451	0.174451	1.00212	0.751592	2.61738	1.02419
0.612245	1.22449	0.174451	0.174451	0.751592	1.12739	1.02419	0.682796
0.306122	1.22449	2.79121	0.174451	0.250531	1.00212	1.13799	1.59319
0.153061	0.612245	0.523352	0.174451	0.125265	0.375796	1.47939	0.113799
0.306122	0.612245	1.22115	0.174451	0.501062	2.8811	0.910394	0.568996
1.22449	0.612245	1.91896	1.3956	0.501062	0.501062	1.13799	1.59319
0.459184	0.765306	1.0467	1.22115	0.626327	1.12739	0.113799	0.113799
1.22449	0.306122	2.61676	0.697802	0.501062	0.501062	0.796595	0.455197
0.765306	0.459184	0.697802	1.3956	0.375796	0.250531	0.113799	0.227599
0.612245	0.765306	1.57005	0.348901	1.75372	0.501062	0.682796	0.682796
1.07143	1.07143	0.872253	0.348901	1.12739	0.125265	1.93459	0.227599
0.765306	0.918367	0.523352	2.44231	1.00212	0.876858	1.13799	0.568996
0.459184	2.14286	0.523352	0.174451	1.37792	1.50318	1.59319	1.13799
0.306122	0.306122	1.22115	0.348901	0.626327	0.125265	3.18638	0.796595
1.22449	0.612245	0.523352	0.523352	0.125265	0.125265	3.07258	0.113799
0.153061	1.37755	1.57005	1.91896	0.501062	1.00212	2.84498	0.568996
0.918367	1.07143	2.96566	0.174451	1.12739	0.375796	0.455197	0.113799
0.918367	1.22449	1.74451	0.697802	0.125265	0.626327	0.113799	0.113799
0.459184	1.07143	0.523352	1.3956	0.501062	1.50318	2.16219	0.113799
1.68367	0.153061	0.348901	0.523352	2.12951	1.00212	3.30018	0.455197
1.53061	0.765306	0.174451	0.523352	0.375796	0.501062	1.59319	0.910394
1.22449	2.60204	1.22115	0.872253	1.50318	0.626327	2.04839	0.455197
0.612245	1.37755	0.523352	0.174451	0.125265	0.250531	0.113799	0.113799
1.07143	2.14286	0.872253	0.348901	0.375796	0.876858	0.682796	0.113799
0.459184	0.612245	1.22115	0.174451	0.125265	0.125265	1.13799	0.113799
1.53061	1.53061	3.14011	0.523352	0.626327	1.12739	1.82079	0.341398
1.22449	1.68367	0.697802	0.523352	1.62845	0.876858	0.113799	0.227599
1.22449	2.29592	0.872253	0.174451	0.375796	0.501062	0.568996	0.341398
0.765306	0.765306	1.57005	1.0467	0.501062	0.751592	1.02419	0.568996
1.22449	0.918367	0.174451	0.348901	0.125265	0.751592	0.113799	0.910394
0.459184	0.918367	0.872253	0.174451	0.250531	0.876858	0.455197	0.682796
0.306122	1.37755	2.61676	0.872253	1.37792	0.501062	0.455197	0.568996
0.918367	3.52041	1.22115	0.872253	1.00212	0.250531	0.113799	0.113799
0.459184	0.153061	0.174451	0.174451	1.75372	0.125265	1.82079	0.455197
0.765306	0.153061	0.697802	0.697802	0.125265	1.12739	0.113799	0.113799
0.612245	0.153061	0.523352	0.523352	2.25478	1.12739	0.113799	1.25179
0.918367	1.37755	0.697802	0.174451	0.751592	1.50318	1.47939	0.910394
0.918367	0.765306	0.348901	0.174451	2.25478	1.00212	0.113799	0.227599
0.612245	0.306122	1.74451	0.174451	3.13163	0.125265	1.25179	0.113799
0.153061	0.306122	0.697802	0.523352	0.125265	0.375796	1.13799	1.02419
0.153061	0.459184	0.348901	0.174451	1.75372	1.12739	0.341398	1.47939
2.29592	0.612245	0.174451	0.348901	1.12739	1.37792	2.04839	0.910394
3.21429	1.07143	0.872253	0.174451	2.12951	0.501062	0.455197	0.113799
1.37755	1.83673	0.174451	0.174451	0.626327	0.125265	0.341398	0.341398
0.612245	0.153061	0.872253	0.872253	1.37792	1.50318	0.455197	1.36559
0.153061	0.459184	2.09341	0.348901	0.250531	0.125265	0.568996	0.455197
2.14286	1.9898	1.74451	0.174451	0.626327	0.250531	0.568996	0.113799
1.68367	0.612245	0.174451	0.348901	0.626327	0.125265	3.41398	0.568996
0.153061	0.612245	0.872253	0.523352	2.25478	0.250531	0.341398	0.113799
0.306122	1.83673	3.31456	0.348901	0.501062	0.125265	0.113799	0.341398
1.68367	1.37755	1.22115	0.174451	0.626327	0.501062	2.27599	1.13799
0.612245	0.612245	0.523352	0.348901	0.751592	0.125265	0.796595	1.93459
0.153061	1.22449	1.22115	0.872253	1.75372	0.501062	0.113799	1.47939
2.7551	0.612245	2.61676	0.523352	0.125265	0.375796	0.796595	0.113799
4.89796	1.22449	0.174451	0.174451	0.375796	0.125265	0.341398	0.796595
1.07143	0.306122	1.57005	0.174451	0.250531	0.125265	0.113799	1.82079
0.612245	1.37755	0.523352	0.174451	0.125265	0.375796	0.455197	0.568996
0.306122	0.153061	0.174451	0.174451	0.125265	0.751592	2.27599	0.113799
0.918367	0.612245	2.61676	0.348901	1.75372	0.501062	1.93459	0.682796
0.459184	0.918367	0.174451	0.174451	1.62845	0.626327	0.341398	0.568996
0.765306	0.153061	0.174451	1.91896	1.50318	1.25265	0.910394	0.113799
0.306122	0.153061	0.174451	1.0467	0.501062	1.37792	0.568996	0.113799
1.07143	0.153061	1.22115	0.174451	1.75372	0.125265	0.341398	0.568996
0.306122	1.07143	1.57005	0.348901	2.38004	0.125265	1.02419	0.341398
1.37755	0.459184	0.697802	0.174451	0.375796	0.125265	1.47939	0.113799
0.153061	0.306122	0.174451		0.125265	0.125265	0.227599	0.341398
1.07143	0.306122	0.523352		1.12739	0.876858	1.36559	1.02419
0.306122	0.153061	0.348901		0.125265	1.50318	0.568996	0.682796
1.53061	0.153061	0.174451		1.00212	0.375796	0.113799	0.113799
2.44898	0.765306	3.14011		0.125265	1.00212	0.455197	0.113799
1.68367	2.29592	0.174451		0.125265	0.250531	0.910394	0.113799
1.07143	2.60204	0.348901		0.626327	0.250531	0.113799
2.14286		3.14011		1.87898	0.626327	0.455197
0.153061		1.3956		1.50318	0.626327	0.682796
1.9898		1.0467		1.62845	1.37792	0.113799
0.918367		1.0467		1.75372	0.626327	0.568996
3.97959		0.697802			0.125265	0.113799
1.68367		1.0467			0.125265	0.455197
0.459184		2.79121			0.626327	0.113799
0.765306		0.174451			1.12739	1.82079
1.68367		0.697802			0.250531	0.568996
3.06122		0.872253			0.501062	0.113799
0.612245		2.61676			0.250531	1.36559
0.765306		1.57005			0.250531	0.113799
0.306122		0.174451			0.250531	0.113799
0.765306					0.751592
0.918367
3.36735
1.83673
2.14286
0.153061
1.53061
1.68367

## Sheet: Dataset S1C
Data for number of cells showing GFP normalized to mock treatment within a genotype
Col-0_mock	Col-0_chitin	Col-0_flg22	pdlp5_mock	pdlp5_chitin	pdlp5_flg22
1.09965	0.0845886	0.124444	2.53766	1.60718	0.995556
0.845886	0.338355	0.497778	1.01506	2.36848	1.12
0.253766	1.18424	0.124444	1.18424	1.18424	0.746667
1.01506	0.676709	0.124444	0.592121	0.761298	0.124444
1.01506	0.507532	0.373333	0.592121	1.18424	0.622222
0.338355	0.761298	0.124444	0.592121	2.11472	2.48889
1.60718	0.422943	0.248889	2.28389	1.35342	1.61778
0.0845886	0.169177	0.497778	0.338355	1.43801	0.124444
0.0845886	0.422943	0.124444	0.338355	0.338355	0.622222
1.35342	1.01506	0.124444	1.26883	0.338355	1.24444
0.676709	1.77636	0.124444	0.169177	2.1993	0.622222
0.0845886	1.18424	0.124444	1.5226	2.79143	2.61333
1.09965	0.0845886	0.871111	0.845886	2.36848	1.12
0.676709	1.43801	0.248889	1.43801	0.930475	0.124444
0.422943	0.0845886	0.248889	0.169177	0.0845886	0.497778
2.62225	0.507532	0.124444	0.676709	1.18424	0.124444
1.94554	0.592121	0.746667	0.930475	1.43801	0.497778
0.930475	1.01506	0.124444	1.43801	0.253766	0.871111
0.0845886	1.09965	0.124444	1.01506	0.761298	0.373333
0.930475	0.592121	0.124444	0.338355	1.18424	0.871111
0.0845886	0.0845886	0.248889	1.77636	0.676709	0.248889
2.1993	0.592121	0.124444	1.94554	0.169177	0.248889
0.338355	0.0845886	0.124444	1.18424	0.592121	0.373333
1.43801	0.592121	0.373333	1.26883	0.507532	1.99111
1.77636	0.845886	0.124444	1.60718	0.338355	3.98222
1.69177	1.01506	0.746667	1.26883	0.169177	0.373333
0.169177	0.676709	0.497778	1.35342	0.761298	0.995556
0.0845886	0.0845886	3.73333	0.338355	0.169177	1.86667
0.507532	1.26883	0.124444	0.507532	0.592121	3.73333
0.845886	0.761298	0.622222	1.01506	0.507532	0.746667
0.761298	0.0845886	0.373333	2.1993	0.169177	0.497778
1.01506	0.169177	0.746667	0.592121	0.592121	0.373333
1.01506	1.09965	0.248889	0.761298	0.676709	0.124444
1.86095	1.94554	0.871111	0.676709	1.26883	0.373333
1.43801	0.592121	0.248889	1.01506	0.930475	0.373333
1.69177	0.0845886	0.497778	2.11472	0.930475	0.746667
1.69177	0.592121	0.124444	0.930475	0.761298	0.124444
2.79143	0.676709	0.124444	2.1993	1.18424	1.49333
0.422943	0.338355	0.124444	2.11472	1.94554	2.24
1.26883	0.422943	0.373333	0.592121	1.18424	0.746667
1.77636	0.0845886	0.124444	1.01506	1.01506	0.124444
1.26883	0.507532	0.622222	1.01506	0.169177	0.124444
1.35342	1.5226	0.124444	0.930475	0.676709	0.497778
0.338355	0.338355	0.622222	1.01506	1.43801	0.124444
1.26883	0.0845886	0.373333	1.69177	1.43801	1.36889
2.70684	1.26883	0.248889	0.592121	0.422943	0.746667
0.338355	0.422943	0.124444	0.507532	0.676709	0.124444
0.0845886	0.0845886	0.871111	0.845886	0.930475	0.124444
0.338355	1.01506	0.248889	1.01506	1.01506	0.124444
0.592121	1.26883	0.373333	0.930475	1.01506	0.124444
0.676709	0.338355	0.248889	1.09965	0.761298	0.746667
1.26883	0.422943	0.497778	1.5226	0.676709	0.622222
1.35342	2.36848	0.373333	0.0845886	0.930475	0.497778
2.03013	0.0845886	0.497778	1.18424	1.18424	0.995556
1.18424	0.0845886	0.124444	1.18424	0.930475	0.497778
0.507532	0.845886	0.248889	1.18424	1.5226	0.124444
0.761298	0.761298	0.124444	1.26883	1.86095	0.248889
1.35342	0.761298	0.124444	1.18424	0.930475	2.24
0.169177		0.124444	0.930475	0.761298	2.48889
1.09965		0.746667	0.422943	0.676709	0.124444
0.507532		0.497778	2.1993	0.845886	0.124444
0.592121		0.497778	0.0845886	0.338355	1.12
0.507532		0.248889	2.70684	0.507532	0.622222
3.63731		0.124444	3.21437	1.18424	0.497778
1.09965		0.124444	0.845886	0.422943	0.622222
0.676709		0.248889	0.0845886	1.09965	0.373333
0.0845886		0.871111	3.38355	1.18424	0.124444
1.60718		0.746667	2.03013	2.87601	0.622222
0.676709		0.497778	1.69177	2.45307	2.48889
1.35342		0.871111	2.03013	0.338355	1.49333
1.01506		0.871111	2.03013	1.35342	0.995556
0.169177		0.497778	2.1993	1.35342	0.124444
0.338355		0.373333	0.422943	3.55272	0.746667
0.124444		0.124444	0.338355	2.03013	1.12
0.124444		0.497778	0.422943	0.930475	1.61778
1.24444		0.124444	0.592121	2.1993	0.373333
0.497778		0.746667	0.0845886	2.03013	0.497778
1.86667		0.124444	0.845886	3.63731	0.124444
2.36444		0.373333	0.338355	2.87601	0.373333
1.49333		1.49333	0.845886	1.94554	0.124444
1.61778		0.622222	0.676709	1.86095	1.24444
0.622222		0.622222	0.845886	1.26883	0.871111
0.373333		1.12	0.169177	1.01506	0.497778
0.373333		1.49333	0.930475	1.18424	0.871111
0.373333		0.248889	0.338355	0.507532	0.746667
0.497778		0.124444	0.422943	0.169177	2.36444
0.124444		0.497778	0.761298	5.66744	0.248889
0.746667		0.124444	1.18424	1.26883	0.871111
0.497778		0.622222	0.592121	1.77636	0.373333
0.373333		1.12	0.338355	2.1993	0.746667
0.995556		0.373333	0.507532	1.77636	0.248889
0.124444		0.124444	0.761298	0.169177	1.74222
0.248889		0.746667	1.01506	0.338355	0.373333
1.36889		0.248889	1.01506	0.0845886	0.124444
0.995556		0.124444	0.169177	1.94554	0.622222
0.871111		0.124444	0.507532	1.09965	0.373333
0.497778		0.622222	0.338355	0.761298	0.746667
0.497778		0.248889	1.43801	2.28389	0.622222
0.871111		0.124444	0.592121	1.18424	0.995556
0.746667		0.373333	0.507532	0.507532	0.497778
1.12		0.248889	1.26883	1.09965	0.124444
0.622222		1.24444	1.18424	0.761298	0.248889
0.497778		1.12	0.338355	0.507532	0.871111
0.746667		0.248889	0.0845886	0.253766	0.746667
1.24444		0.124444	0.0845886	0.422943	3.85778
0.124444		1.12	0.0845886	2.28389	1.24444
2.11556		1.24444	0.0845886	0.507532	2.24
0.124444		0.871111	0.845886	0.761298	0.124444
1.74222		2.24	1.5226	0.930475	0.995556
1.12		3.36	0.338355	0.676709	0.871111
2.36444		0.373333	0.338355	1.35342	0.124444
0.622222		1.74222	0.845886	1.35342	0.497778
1.49333		0.871111	0.0845886	1.26883	0.124444
0.746667		0.124444	0.169856	1.94554	0.622222
0.248889		2.48889	1.189	1.5226	1.12
1.99111		1.61778	0.849282	0.253766	0.622222
1.49333		0.124444	1.35885	0.930475	1.49333
2.48889		0.746667	1.01914	0.169177	1.86667
0.622222		0.622222	0.169856	0.0845886	1.74222
0.497778		0.497778	1.01914	0.338355	0.373333
0.995556		0.622222	0.509569	0.422943	0.248889
1.12		0.124444	0.679426	1.01506	0.746667
0.995556		0.124444	0.679426	1.69177	0.497778
1.12		0.871111	0.849282	0.761298	0.995556
0.497778		0.124444	1.35885	0.422943	0.497778
0.995556		0.248889	0.509569	0.0845886	0.622222
0.373333		0.124444	1.35885	0.676709	0.746667
0.746667		0.248889	0.509569	0.338355	0.497778
2.36444		0.124444	0.679426	0.845886	1.24444
0.871111		0.124444	0.849282	1.26883	1.12
2.86222		0.124444	2.54785	0.930475	0.746667
1.24444		0.124444	1.01914	0.676709	0.124444
1.49333		0.746667	1.52871	2.11472
0.497778		0.124444	1.52871	0.761298
1.86667		0.373333	0.509569	1.86095
1.36889		0.124444	1.189	0.592121
1.36889			0.169856
0.871111			1.52871
0.373333			0.679426
0.124444			1.189
2.48889			1.01914
0.124444			5.09569
2.24			0.169856
1.86667			2.7177
0.124444			0.849282
0.124444			1.35885
0.497778			1.52871
0.124444			0.169856
0.622222			0.339713
0.124444			2.03828
0.995556			2.03828
1.86667			0.169856
0.871111			0.339713
0.124444			0.169856
2.24			0.849282
2.86222			1.69856
1.12			0.509569
1.12			0.679426
1.36889			1.69856
1.74222			0.679426
0.497778			0.849282
1.36889			1.35885
0.746667			0.169856
1.99111			1.86842
0.871111			0.849282
0.995556			0.339713
2.24			0.339713
0.995556			0.679426
1.49333			0.169856
2.11556			0.679426
0.497778			0.169856
1.36889			0.339713
0.124444			0.849282
0.995556			0.849282
0.124444			1.01914
1.24444			0.509569
1.49333			1.86842
0.248889			1.86842
0.497778			4.24641
1.36889			1.86842
0.622222			1.35885
0.746667			0.849282
1.12			0.509569
0.622222			1.52871
0.248889			0.169856
			1.69856
			0.509569
			1.69856
			0.849282
			0.169856
			0.679426
			1.52871
			1.52871
			1.52871
			0.509569
			0.509569
			0.169856
			0.169856
			0.339713
			0.339713
			0.679426
			0.339713
			1.189
			2.88756
			0.849282
			0.849282
			0.169856
			0.679426
			0.679426
			0.169856
			0.679426
			1.69856
			0.849282
			0.339713
			0.509569
			0.169856
			0.849282
			0.339713
			1.69856
			0.509569
			0.679426
			2.37799
			0.679426
			1.52871
			0.509569
			2.88756
			1.86842
			1.69856
			0.509569
			0.679426
			2.03828
			0.509569
			0.679426
			1.52871
			0.849282
			0.679426
			0.679426
			2.54785
			0.339713
			1.189
			0.169856
			2.7177
			1.01914
			0.849282
			0.679426
			1.189
			0.509569
			2.03828
			0.509569
			0.169856
			1.35885
			2.03828
			0.169856
			0.169856
			0.509569

## Sheet: Dataset S1D
Data for number of cells showing GFP normalized to mock treatment within a genotype
Col-0_mock	Col-0_chitin	Col-0_flg22	cals1_mock	cals1_chitin	cals1_flg22
0.124444	0.132787	0.124444	0.133466	0.33015	0.266932
0.124444	1.46066	0.497778	0.133466	0.495225	0.667331
1.24444	0.132787	0.124444	0.934263	0.165075	0.133466
0.497778	0.265574	0.124444	0.934263	0.165075	0.266932
1.86667	0.132787	0.373333	0.800797	1.3206	0.400398
2.36444	2.25738	0.124444	0.400398	0.165075	0.667331
1.49333	0.929508	0.248889	2.00199	0.495225	0.133466
1.61778	3.31967	0.497778	2.13546	0.33015	0.266932
0.622222	0.265574	0.124444	0.133466	1.15553	0.266932
0.373333	1.0623	0.124444	0.266932	0.165075	0.266932
0.373333	0.929508	0.124444	0.667331	0.165075	0.667331
0.373333	0.531148	0.124444	0.133466	2.97135	0.667331
0.497778	0.929508	0.871111	1.33466	0.825375	0.667331
0.124444	0.663934	0.248889	0.133466	1.3206	1.06773
0.746667	0.663934	0.248889	1.33466	0.165075	0.133466
0.497778	0.132787	0.124444	1.46813	0.33015	0.400398
0.373333	0.265574	0.746667	1.06773	1.15553	0.266932
0.995556	0.796721	0.124444	3.87052	0.33015	0.800797
0.124444	0.132787	0.124444	1.2012	0.495225	0.133466
0.248889	0.531148	0.124444	0.533865	1.15553	1.06773
1.36889	0.531148	0.248889	1.2012	4.6221	0.533865
0.995556	0.265574	0.124444	2.00199	5.2824	0.800797
0.871111	0.398361	0.124444	0.266932	1.48568	0.133466
0.497778	0.398361	0.373333	0.667331	0.99045	0.533865
0.497778	0.132787	0.124444	2.40239	0.99045	0.400398
0.871111	0.265574	0.746667	1.06773	0.6603	0.133466
0.746667	0.132787	0.497778	1.2012	2.80628	1.06773
1.12	0.132787	3.73333	0.800797	0.165075	0.133466
0.622222	0.265574	0.124444	0.533865	3.3015	0.266932
0.497778	0.132787	0.622222	1.73506	1.15553	0.266932
0.746667	0.265574	0.373333	5.73904	2.47613	0.133466
1.24444	0.132787	0.746667	1.2012	0.6603	0.934263
0.124444	0.398361	0.248889	0.800797	0.825375	0.266932
2.11556	0.398361	0.871111	1.60159	1.3206	0.800797
0.124444	0.265574	0.248889	0.533865	0.165075	1.33466
1.74222	0.132787	0.497778	0.667331	0.165075	0.400398
1.12	0.132787	0.124444	0.800797	1.9809	0.133466
2.36444	0.132787	0.124444	0.800797	0.825375	2.00199
0.622222	0.929508	0.124444	1.60159	2.97135	0.400398
1.49333	0.265574	0.373333	0.133466	3.3015	1.2012
0.746667	0.398361	0.124444	1.33466	1.48568	0.133466
0.248889	0.132787	0.622222	0.934263	0.33015	0.133466
1.99111	0.398361	0.124444	0.934263	0.165075	0.133466
1.49333	0.132787	0.622222	3.60359	0.33015	0.133466
2.48889	0.531148	0.373333	0.400398	2.31105	0.133466
0.622222	0.531148	0.248889	1.46813	2.80628	0.266932
0.497778	0.132787	0.124444	1.86853	2.97135	0.400398
0.995556	0.132787	0.871111	0.133466	2.31105	0.266932
1.12	0.796721	0.248889	0.133466	0.495225	0.133466
0.995556	0.132787	0.373333	0.800797	0.825375	0.400398
1.12	0.663934	0.248889	0.133466	0.165075	0.266932
0.497778	0.663934	0.497778	0.133466	0.165075	1.06773
0.995556	0.132787	0.373333	1.2012	0.165075	0.934263
0.373333	0.132787	0.497778	1.46813	1.15553	0.133466
0.746667	0.132787	0.124444	0.133466	2.14598	0.266932
2.36444	0.132787	0.248889	0.800797	1.65075	0.133466
0.871111	0.531148	0.124444	1.06773	0.165075	0.934263
2.86222	0.531148	0.124444	0.400398	0.99045	1.60159
1.24444	0.132787	0.124444	0.133466	1.65075	3.06972
1.49333	0.265574	0.746667	0.533865	1.65075	0.400398
0.497778	0.531148	0.497778	0.533865	1.81583	1.86853
1.86667	0.132787	0.497778	0.400398	0.165075	0.667331
1.36889	0.265574	0.248889	0.133466	0.99045	0.667331
1.36889	0.132787	0.124444	0.133466	0.33015	0.533865
0.871111	0.663934	0.124444	0.133466	0.495225	0.400398
0.373333	0.531148	0.248889	0.133466	0.165075	1.60159
0.124444	0.132787	0.871111	0.533865	0.165075	0.133466
2.48889	0.132787	0.746667	0.266932	1.3206	1.33466
0.124444	0.132787	0.497778	0.266932	1.15553	1.2012
2.24	0.265574	0.871111	0.133466	0.495225	0.133466
1.86667	0.132787	0.871111	0.800797	0.33015	1.86853
0.124444	0.531148	0.497778	2.00199	2.97135	1.2012
0.124444	0.132787	0.373333	0.800797	0.825375	1.73506
0.497778	0.132787	0.124444	1.2012	1.9809	0.667331
0.124444	0.265574	0.497778	0.934263	0.33015	1.73506
0.622222	0.796721	0.124444	0.667331	0.495225	0.533865
0.124444	0.531148	0.746667	0.533865	0.165075	0.133466
0.995556	0.132787	0.124444	0.800797	0.495225	0.934263
1.86667	0.398361	0.373333	1.33466	0.33015	0.934263
0.871111	0.796721	1.49333	1.46813	0.165075	1.2012
0.124444	0.265574	0.622222	1.2012	0.33015	0.400398
2.24	0.398361	0.622222	2.13546	0.165075	0.133466
2.86222	0.132787	1.12	0.800797	0.165075	0.800797
1.12	0.398361	1.49333	2.53586	1.15553	1.73506
1.12	1.19508	0.248889	0.133466	0.6603	0.667331
1.36889	0.398361	0.124444	0.266932	0.165075	0.533865
1.74222	0.132787	0.497778	1.60159	1.3206	0.133466
0.497778	0.265574	0.124444	1.2012	1.48568	0.133466
1.36889	0.132787	0.622222	1.33466	1.81583	0.266932
0.746667	0.132787	1.12	0.133466	2.47613	1.33466
1.99111	0.398361	0.373333	5.07171	0.99045	0.266932
0.871111	0.663934	0.124444	0.667331	1.81583	0.133466
0.995556	0.132787	0.746667	0.133466	1.3206	1.46813
2.24	0.132787	0.248889	3.06972	0.825375	0.133466
0.995556	0.265574	0.124444	1.2012	0.825375	0.133466
1.49333	1.0623	0.124444	1.73506	0.825375	0.133466
2.11556	0.398361	0.622222	2.00199	0.33015	0.400398
0.497778	0.663934	0.248889	0.133466	0.33015	1.06773
1.36889	0.796721	0.124444	0.800797	1.65075	0.533865
0.124444	0.132787	0.373333	1.73506	0.6603	0.133466
0.995556	0.132787	0.248889	0.400398	0.165075	1.2012
0.124444	0.132787	1.24444	2.66932	0.495225	0.133466
1.24444	0.663934	1.12	3.73705	0.495225	0.800797
1.49333	0.663934	0.248889	0.133466	0.825375	0.533865
0.248889	1.0623	0.124444	1.33466	0.33015	0.667331
0.497778	0.132787	1.12	0.133466	1.9809	0.133466
1.36889	0.132787	1.24444	0.133466	1.9809	0.934263
0.622222	0.132787	0.871111	0.400398	0.825375	0.266932
0.746667	0.531148	2.24	0.533865	0.165075	0.133466
1.12	0.663934	3.36	3.73705	0.99045	0.667331
0.622222	0.663934	0.373333	0.133466	0.165075	1.2012
0.248889	0.132787	1.74222	0.400398	0.6603	0.934263
1.46066	0.132787	0.871111	0.266932	0.99045	1.46813
1.0623	0.265574	0.124444	0.400398	0.33015	0.266932
2.52295	0.398361	2.48889	1.2012	1.3206	0.800797
1.9918	0.132787	1.61778	0.667331	1.3206	2.00199
0.929508	0.398361	0.124444	0.400398	1.48568	1.2012
1.9918	1.19508	0.746667	0.400398	0.165075	0.800797
0.531148	0.663934	0.622222	0.133466	1.48568	0.533865
1.72623	0.796721	0.497778	1.2012	0.825375	0.667331
1.0623		0.622222	0.800797	0.165075	1.33466
1.59344		0.124444	0.400398	1.3206	1.73506
3.58525		0.124444	0.800797	0.6603	1.46813
0.398361		0.871111	0.133466	0.6603	0.133466
1.9918		0.124444	1.2012	0.99045	2.26892
0.531148		0.248889	2.00199	1.65075	1.86853
0.132787		0.124444	1.46813	1.81583	2.13546
0.132787		0.248889	0.800797		0.400398
1.72623		0.124444	0.934263		1.60159
0.663934		0.124444	0.934263		0.800797
0.398361		0.124444	0.133466		0.266932
0.398361		0.124444	0.800797		1.33466
0.265574		0.746667	0.667331		0.934263
0.132787		0.124444	0.400398		0.800797
0.132787		0.373333	1.48568		1.86853
0.132787		0.124444	0.6603		0.533865
2.65574			0.495225		0.133466
0.132787			0.33015		2.26892
0.531148			0.33015		0.266932
0.398361			1.48568		1.33466
0.132787			0.165075		0.266932
1.72623			1.15553		0.667331
0.531148			0.165075		0.533865
0.531148			0.495225		0.400398
1.32787			4.12688		0.266932
0.663934			4.12688		0.266932
1.72623			0.165075		1.33466
0.132787			0.99045		0.133466
0.132787			2.6412		0.133466
1.46066			2.6412		2.53586
1.32787			0.495225		0.133466
0.132787			0.165075		0.533865
0.265574			1.48568		0.133466
0.663934			2.80628		0.667331
0.929508			2.47613
1.46066			2.47613
1.0623			0.99045
0.929508			0.825375
1.59344			0.165075
0.663934			0.99045
0.132787			3.3015
1.46066			1.15553
1.59344			2.31105
2.12459			0.165075
0.132787			1.9809
1.72623			0.33015
0.929508			0.165075
0.663934			0.495225
2.12459			2.31105
0.132787			0.825375
0.132787			0.825375
1.32787			1.48568
0.531148			0.165075
1.59344			0.165075
3.45246			0.165075
0.796721			0.165075
1.72623			0.495225
0.132787			0.6603
1.32787			1.48568
0.132787			0.6603
1.32787			0.165075
0.398361			1.9809
0.663934			2.14598
1.0623			2.80628
1.0623			0.495225
1.46066			1.3206
0.398361			0.495225
1.9918			0.825375
0.132787			2.31105
0.132787			0.165075
1.85902			0.165075
0.796721			0.33015
0.929508			1.3206
			1.3206
			0.165075
			0.99045
			1.15553
			0.33015
			0.33015
			0.165075
			0.495225
			0.825375
			1.81583
			0.825375
			0.6603
			0.33015
			0.33015
			0.33015
			0.825375
			1.15553
			0.99045
			0.495225
			0.6603
			1.81583
			0.825375
			0.165075
			0.165075
			0.495225
			0.495225
			0.6603
			1.65075
			0.165075
			1.9809
			0.165075
			0.6603
			0.165075
			0.825375
			0.6603
			0.33015
			0.6603
			0.165075
			1.81583
			0.6603
			0.165075
			0.33015
			0.165075
			0.165075
			1.3206
			0.6603
			0.165075
			0.33015
			2.31105
			1.48568
			1.9809
			1.15553
			4.29195
			1.15553
			0.99045
			0.6603
			0.165075
			3.13643
			0.6603
			1.65075
			0.6603
			0.495225

## Sheet: Dataset S1E
Data for number of cells showing GFP normalized to mock treatment within a genotype
Col-0_mock	Col-0_flg22	cml41_mock	cml41_flg22
0.601002	1.13523	0.471204	0.471204
0.601002	0.200334	0.0942408	0.282723
0.66778	1.202	0.659686	0.753927
0.33389	2.27045	0.282723	0.848168
0.400668	2.53756	0.471204	0.0942408
0.066778	2.47078	2.16754	0.188482
0.534224	0.400668	0.848168	1.69634
0.400668	0.066778	1.60209	1.22513
0.734558	1.46912	0.565445	0.659686
0.400668	0.066778	0.376963	0.753927
0.534224	0.33389	0.942408	0.942408
3.47245	0.200334	2.0733	0.188482
2.40401	0.200334	0.659686	1.41361
1.66945	1.00167	0.282723	0.942408
1.53589	0.33389	2.26178	1.88482
0.33389	0.467446	0.659686	1.41361
0.33389	0.467446	0.188482	0.753927
3.3389	0.133556	1.60209	2.63874
2.53756	0.267112	1.41361	0.753927
3.13856	0.33389	1.31937	1.22513
1.86978	0.066778	2.35602	1.03665
2.40401	0.33389	0.565445	0.0942408
0.934891	0.534224	2.16754	1.03665
0.66778	0.534224	0.188482	0.659686
0.066778	0.200334	0.188482	1.03665
0.133556	0.934891	0.848168	1.69634
0.133556	0.066778	1.88482	2.5445
0.200334	0.33389	4.1466	0.753927
0.267112	1.06845	0.282723	1.88482
0.934891	0.066778	1.22513	1.13089
1.80301	0.934891	0.471204	0.659686
0.934891	0.133556	0.848168	0.376963
1.13523	0.400668	1.22513	2.73298
2.20367	0.33389	1.69634	2.0733
1.60267	0.801336	2.0733	1.88482
1.73623	0.33389	1.41361	0.848168
0.934891	0.467446	0.753927	1.22513
1.00167	0.066778	0.753927	0.659686
1.40234	1.06845	1.03665	1.50785
1.13523	0.066778	2.45026	1.79058
1.13523	0.467446	3.20419	0.942408
1.33556	0.267112	0.565445	1.03665
0.734558	0.66778	3.01571	1.13089
1.202	0.467446	0.753927	1.03665
0.066778	1.00167	1.50785	0.565445
1.202	0.066778	0.376963	0.376963
0.934891	0.267112	0.848168	0.659686
0.66778	0.400668	1.50785	0.0942408
0.934891	1.86978	1.97906	0.188482
0.267112	1.73623	1.03665	0.0942408
0.33389	0.33389	0.565445	0.659686
0.66778	0.734558	0.848168	0.471204
0.33389	0.33389	0.0942408	0.565445
0.534224	0.267112	0.282723	2.5445
0.133556	1.202	0.282723	1.03665
0.467446	0.534224	0.376963	1.22513
0.801336	0.33389	2.73298	0.659686
0.734558	0.33389	0.471204	1.22513
0.400668	0.267112	2.0733	0.471204
0.534224	0.133556	0.471204	0.0942408
2.27045	0.200334	0.848168	0.0942408
0.133556	0.534224	0.471204	1.22513
0.066778	0.066778	1.03665	0.471204
0.534224	0.133556	1.79058	0.376963
0.601002	0.200334	0.376963	0.565445
0.400668	2.7379	1.03665	0.188482
0.934891	1.86978	0.471204	1.31937
0.133556	0.200334	0.565445	1.13089
0.400668	0.066778	0.376963	1.79058
0.200334	0.601002	0.942408	2.45026
0.33389	0.066778	1.03665	0.0942408
0.534224	0.33389	0.848168	2.0733
0.734558	0.066778	0.942408	0.282723
1.26878	0.200334	0.565445	1.88482
0.267112	0.200334	0.659686	0.0942408
0.734558	0.133556	0.942408	0.753927
0.534224	0.267112	1.03665	1.50785
1.00167	0.267112	2.0733	1.22513
1.33556	0.066778	1.22513	0.282723
1.06845	0.133556	1.69634	1.13089
1.26878	0.400668	1.13089	1.69634
0.66778	0.200334	2.26178	2.82723
1.13523	0.467446	1.60209	0.376963
0.267112	1.13523	1.69634	1.88482
1.40234	0.868114	1.13089	1.41361
0.934891	1.13523	1.03665	4.05236
0.066778	0.400668	0.376963	0.753927
0.868114	0.267112	0.0942408	0.0942408
0.400668	0.200334	1.03665	0.942408
0.467446	0.133556	0.753927	0.753927
1.202	0.66778	0.376963	1.13089
0.066778	0.066778	0.848168	0.0942408
0.400668	0.66778	0.282723	1.13089
0.467446	1.66945	2.45026	0.753927
1.60267	1.73623	0.188482	2.16754
0.33389	0.400668	0.471204	0.659686
0.267112	0.601002	0.471204	3.39267
0.400668	1.00167	0.0942408	1.31937
0.133556	0.066778	0.753927
0.200334	0.066778	0.471204
0.467446	0.601002	0.0942408
1.66945	1.33556	0.659686
0.467446	1.00167	0.188482
2.13689	0.534224	0.376963
3.00501	0.066778	0.188482
2.60434	0.066778	0.565445
2.7379	0.066778	0.471204
1.13523	1.06845	0.471204
1.53589	0.467446
2.33723	0.133556
1.33556	0.400668
1.86978	0.33389
1.46912	0.200334
2.20367	0.066778
0.801336	0.267112
1.60267	0.267112
2.00334	0.534224
2.60434	0.534224
1.202	0.467446
1.80301	0.801336
	0.133556
	1.00167
	0.601002
	0.601002
	0.066778
	0.200334
	0.33389
	0.066778
	0.934891
	0.066778
	0.467446
	0.601002
	0.200334
	0.267112

## Sheet: Dataset S1F
Data for number of cells showing GFP normalized to mock treatment within a genotype
Col-0_mock	Col-0_SA	cml41_mock	cml41_SA
1.71917	0.625153	0.666667	1.16667
1.25031	0.156288	3.33333	0.166667
2.96947	1.25031	1.33333	1
2.34432	1.71917	1.33333	0.333333
1.09402	0.781441	1.16667	0.166667
2.34432	0.156288	2.33333	0.333333
0.625153	0.156288	0.166667	0.166667
2.03175	0.625153	0.166667	0.833333
1.25031	0.937729	1	1.33333
1.87546	0.312576	2	0.5
4.21978	1.25031	1.33333	0.5
0.468864	0.312576	1.66667	0.333333
2.34432	0.156288	2.33333	1.16667
0.625153	0.312576	0.666667	2.16667
0.156288	0.156288	1.66667	3
0.156288	0.156288	3.33333	0.166667
2.03175	0.468864	0.333333	0.166667
0.781441	0.312576	2.33333	0.166667
0.468864	0.156288	0.333333	0.166667
0.468864	1.25031	2.33333	1.16667
0.312576	0.781441	0.5	0.166667
0.156288	0.156288	0.333333	0.166667
0.156288	0.156288	0.666667	0.333333
0.156288	0.156288	0.166667	0.5
3.12576	0.156288	2.33333	0.833333
0.156288	0.312576	0.833333	0.166667
0.625153	0.156288	0.5	1.16667
0.468864	0.312576	0.833333	0.166667
0.156288	0.468864	1.5	0.166667
2.03175	0.312576	0.833333	0.333333
0.625153	0.312576	0.833333	1.33333
0.625153	0.781441	0.5	0.666667
1.56288	0.156288	0.5	1
0.781441	0.468864	1.16667	0.5
2.03175	0.468864	0.833333	1
0.156288	0.625153	1.16667	0.5
0.156288	0.468864	0.666667	0.166667
1.71917	0.468864	0.166667	1.5
1.56288	0.781441	0.166667	0.666667
0.156288	0.156288	0.833333	1.33333
0.312576	0.156288	0.5	1.66667
0.781441	0.156288	0.833333	0.166667
1.09402	3.28205	0.666667	0.166667
1.71917	0.156288	0.833333	1
1.25031	0.156288	2.83333	1.16667
1.09402	0.468864	0.833333	0.5
1.87546	1.09402	0.5	1.5
0.781441	1.40659	0.833333	0.166667
0.156288	0.156288	1.16667	1
1.71917	0.468864	1.16667	0.166667
1.87546	0.156288	1.33333	0.666667
2.50061	0.781441	0.666667	0.833333
0.156288	0.156288	1	1
2.03175	0.312576	2.5	0.833333
1.09402	0.312576	0.833333	0.666667
0.781441	0.468864	0.666667	1.66667
2.50061	0.937729	0.833333	0.166667
0.156288	1.71917	1.83333	0.333333
0.156288	0.781441	0.833333	0.5
1.56288	0.312576	0.666667	2
0.625153	0.312576	2.16667	1
1.87546	1.40659	1.66667	0.166667
4.06349	1.71917	1.5	1
0.937729	0.156288	0.166667	0.833333
2.03175	0.156288	1	0.166667
0.156288	0.156288	1.5	0.166667
1.56288	0.625153	2.16667	3.16667
0.156288	0.156288	0.5	1.33333
1.56288	0.156288	1.83333	1.83333
0.468864	0.156288	0.166667	0.5
0.781441	0.156288	1	0.5
1.25031	0.312576	0.833333	0.166667
1.25031	0.781441	0.333333	0.833333
1.71917	0.781441	0.833333	0.166667
0.468864	0.468864	1	0.833333
2.34432	0.156288	0.5	0.5
0.156288	0.468864	2	0.166667
0.156288	0.156288	1	0.5
2.18803	0.468864	0.166667	0.166667
0.937729	0.312576	1.16667	0.5
1.09402	0.468864	0.666667	0.166667
0.468864	0.312576	0.166667	0.5
0.156288	0.156288	1.16667	0.166667
1.71917	0.468864	1.66667	0.5
0.156288	0.156288	0.166667	0.166667
0.468864	0.312576	0.666667	0.166667
0.156288	0.156288	0.5	1.16667
0.312576	0.468864	0.5	0.833333
0.156288	0.156288	0.166667	1.16667
0.781441	0.312576	2.16667	0.833333
0.625153	0.937729	0.166667	0.666667
1.40659	1.87546	0.166667	0.333333
1.25031	2.34432	1.83333	0.833333
1.25031	0.625153	0.166667	0.833333
0.781441	1.09402	2	0.5
0.156288	0.937729	0.166667	0.833333
2.18803	0.312576	1	0.5
0.312576	0.625153	1.16667	0.666667
0.468864	0.156288	1	0.666667
0.625153	0.156288	1.83333	0.166667
0.468864	1.56288	1	0.5
0.468864	2.03175	1.33333	0.833333
0.156288	1.71917	0.166667	0.166667
0.937729	0.312576	0.666667	0.166667
0.312576	0.156288	0.166667	0.333333
0.625153	1.25031	0.833333	0.166667
0.625153	0.468864	0.833333	0.333333
0.781441	0.156288	0.5	0.166667
0.156288	0.156288	0.333333	1.16667
1.56288	0.156288	0.166667	0.166667
0.468864	0.156288	0.666667	0.5
1.09402	0.781441	0.5	0.5
0.781441	1.56288	0.666667	1
0.312576	0.156288	2.16667	0.5
0.468864	0.312576	1	1.66667
0.937729	0.156288	0.166667	0.333333
1.09402	0.156288	0.833333	1.33333
0.625153	0.625153	0.166667	1.5
1.71917	0.781441	1.5	0.666667
0.937729	0.312576		1
0.468864	0.312576		0.833333
0.156288	0.781441		0.666667
0.937729	0.312576		0.333333
0.156288	0.312576		0.333333
0.312576	0.468864
0.625153	0.625153
1.09402	0.156288
0.937729	0.781441
	0.156288
	0.312576
	0.156288
	0.468864

## Sheet: Dataset S1G
Data for number of cells showing GFP normalized to mock treatment within a genotype
Col-0_mock	Col-0_SA	lym2_mock	lym2_SA
0.177273	0.177273	0.176471	0.352941
2.48182	0.177273	0.352941	1.05882
0.177273	0.177273	0.176471	0.176471
0.886364	0.177273	0.529412	0.705882
0.177273	0.177273	0.176471	0.176471
0.354545	0.709091	0.176471	0.176471
1.77273	0.177273	0.176471	0.176471
0.177273	0.177273	0.176471	0.176471
0.177273	0.354545	0.882353	0.352941
0.354545	0.354545	0.529412	0.705882
0.886364	1.24091	1.58824	0.176471
0.177273	0.531818	0.882353	0.352941
1.95	0.531818	1.05882	1.23529
0.177273	0.177273	0.352941	0.352941
0.531818	0.177273	2.29412	1.05882
2.12727	0.531818	0.705882	0.352941
0.177273	0.709091	0.705882	0.176471
0.177273	0.531818	1.23529	1.58824
1.41818	0.177273	1.58824	1.76471
0.177273	0.177273	1.58824	0.882353
1.06364	0.886364	1.76471	1.05882
0.177273	0.177273	0.352941	0.882353
0.531818	1.24091	1.41176	0.352941
3.19091	0.886364	0.705882	2.11765
2.65909	0.177273	1.05882	2.47059
0.531818	0.177273	1.23529	1.58824
3.19091	0.531818	0.352941	0.352941
2.30455	1.06364	0.352941	0.529412
3.36818	0.709091	0.176471	0.529412
0.177273	0.177273	1.05882	0.882353
1.06364	0.177273	1.41176	0.176471
1.59545	1.06364	0.176471	0.529412
0.531818	0.177273	0.705882	0.176471
2.12727	0.531818	0.176471	0.176471
2.12727	1.41818	0.176471	0.705882
1.95	0.177273	0.705882	0.176471
0.886364	0.531818	0.352941	0.176471
0.177273	0.177273	1.41176	0.176471
0.531818	3.01364	1.05882	0.176471
1.06364	1.95	0.529412	0.176471
1.77273	0.177273	0.352941	1.41176
1.24091	0.177273	0.176471	1.05882
1.77273	0.177273	0.176471	1.94118
1.59545	0.177273	0.529412	0.352941
1.24091	0.177273	0.705882	1.05882
0.531818	0.177273	0.352941	0.529412
0.177273	0.177273	0.529412	0.176471
0.177273	0.177273	0.705882	0.529412
0.177273	0.177273	1.23529	0.352941
0.886364	0.177273	0.529412	1.58824
0.177273	0.177273	0.529412	0.352941
0.177273	0.886364	1.76471	0.176471
0.177273	0.177273	0.882353	0.882353
1.06364	0.354545	0.176471	0.529412
0.709091	0.177273	1.23529	0.176471
0.177273	0.177273	0.176471	0.882353
0.177273	0.531818	1.05882	0.176471
0.177273	0.177273	0.529412	0.529412
0.531818	0.177273	0.176471	0.176471
0.354545	0.177273	0.352941	0.176471
0.177273	0.177273	0.176471	1.05882
0.354545	0.177273	0.529412	0.176471
0.177273	0.177273	0.176471	0.352941
0.531818	0.177273	1.76471	0.176471
0.177273	0.709091	0.176471	0.176471
1.06364	0.177273	0.882353	0.176471
0.886364	0.177273	1.23529	0.176471
3.01364	0.354545	1.41176	0.176471
1.24091	0.177273	1.05882	0.352941
1.24091	0.177273	1.58824	0.176471
1.59545	0.177273	0.882353	0.352941
1.95	0.177273	0.529412	0.176471
1.59545	2.65909	0.176471	0.176471
1.41818	0.177273	1.41176	0.529412
1.41818	0.177273	1.05882	0.352941
0.354545	0.177273	0.705882	0.176471
0.354545	0.177273	2.11765	0.352941
1.41818	0.177273	1.41176	0.176471
1.59545	0.531818	0.705882	2.64706
1.41818	0.177273	1.94118	0.176471
0.709091	0.531818	0.176471	0.176471
0.354545	0.177273	1.58824	0.176471
0.886364	1.06364	1.94118	0.352941
1.06364	0.177273	0.882353	0.176471
0.354545	0.531818	0.529412	0.529412
1.06364	0.177273	0.176471	1.05882
1.24091	0.177273	0.705882	0.176471
1.06364	0.177273	0.529412	0.352941
1.41818	0.177273	0.882353	0.176471
0.177273	0.177273	1.23529	0.352941
1.06364	0.531818	2.64706	0.352941
0.177273	0.709091	1.94118	0.176471
1.06364	0.177273	1.76471	0.176471
0.709091	0.177273	2.47059	0.882353
2.30455	0.177273	4.05882	0.705882
1.59545	0.177273	3.88235	1.05882
1.77273	0.177273	0.882353	1.41176
1.59545	0.177273	0.176471	1.23529
0.177273	0.177273	2.29412	1.58824
0.354545	0.354545	0.882353	0.705882
0.531818	0.709091	2.47059	0.882353
1.77273	0.177273	1.58824	0.529412
0.177273	1.06364	1.76471	0.176471
0.886364	1.41818	0.529412	0.176471
0.177273	0.886364	2.64706	0.176471
0.531818	0.531818	0.529412	0.705882
1.95	0.177273	0.176471	0.882353
0.709091	0.177273	1.05882	1.41176
0.531818	0.177273	1.41176	0.176471
2.30455	0.177273	1.05882	0.352941
1.77273	0.531818	0.352941	0.352941
0.177273	0.177273	1.76471	0.352941
2.65909	0.177273	1.05882	0.176471
0.177273	0.177273	0.882353	0.705882
1.41818	0.886364	0.882353	0.176471
1.06364	0.354545	2.47059	0.352941
1.95	0.354545	3.52941	0.705882
	0.177273	1.41176	0.352941
	0.177273	1.41176	0.529412
	0.177273	0.352941	0.529412
	0.354545	0.882353	0.176471
		0.705882	0.176471
		1.76471	0.882353

## Sheet: Dataset S1H
Data for number of cells showing GFP normalized to mock treatment within a genotype
Col-0_mock	Col-0_chitin	Col-0_flg22	ics1_mock	ics1_chitin	ics1_flg22
1.09897	2.53608	0.0845361	1.56522	0.48913	0.586957
0.0845361	0.338144	0.0845361	1.07609	0.782609	0.195652
0.676289	0.338144	0.0845361	1.56522	2.54348	0.48913
2.02887	0.338144	0.0845361	0.880435	0.391304	0.0978261
1.94433	0.253608	0.676289	0.684783	0.586957	0.391304
1.85979	0.42268	0.845361	0.0978261	0.684783	1.07609
0.0845361	0.0845361	0.253608	1.76087	0.0978261	0.782609
0.845361	0.507216	0.507216	1.46739	0.391304	0.782609
2.1134	1.18351	0.338144	1.36957	0.978261	0.195652
1.18351	0.253608	0.338144	0.880435	0.684783	0.48913
1.18351	1.43711	1.77526	1.56522	0.195652	0.586957
1.26804	0.169072	0.760825	1.36957	0.0978261	0.586957
1.60619	0.253608	0.253608	1.36957	0.0978261	0.293478
0.929897	0.507216	0.929897	1.36957	0.0978261	0.782609
0.760825	0.253608	0.253608	0.195652	0.586957	0.782609
0.338144	0.253608	0.760825	2.6413	0.195652	0.48913
1.09897	0.253608	0.591753	1.17391	1.76087	0.684783
0.929897	0.338144	0.0845361	0.684783	0.48913	0.0978261
1.35258	0.0845361	1.18351	0.0978261	0.293478	0.391304
0.676289	2.1134	1.85979	0.782609	0.0978261	0.391304
1.43711	0.760825	0.676289	1.46739	0.293478	0.0978261
1.43711	0.253608	2.1134	0.0978261	0.684783	0.0978261
0.929897	0.338144	2.02887	1.66304	0.48913	0.684783
0.0845361	0.0845361	0.507216	0.782609	1.76087	0.293478
0.845361	0.0845361	0.929897	0.880435	0.391304	0.0978261
0.676289	0.169072	0.929897	2.15217	2.73913	0.48913
0.591753	0.0845361	0.591753	1.56522	0.0978261	0.391304
0.507216	0.169072	0.591753	1.07609	0.978261	0.586957
0.0845361	0.338144	0.338144	0.782609	1.27174	0.391304
0.760825	0.253608	0.42268	1.76087	0.978261	0.48913
1.85979	0.253608	0.845361	0.978261	1.56522	0.782609
2.19794	1.52165	0.0845361	0.782609	3.52174	0.0978261
0.42268	0.676289	0.0845361	1.56522	0.195652	0.391304
0.338144	0.169072	0.760825	0.391304	0.782609	1.17391
0.591753	1.43711	0.338144	2.44565	0.0978261	0.0978261
0.591753	0.0845361	0.0845361	0.48913	0.293478	0.0978261
1.52165	0.0845361	0.0845361	0.0978261	0.293478	0.391304
1.35258	0.0845361	0.169072	0.880435	1.17391	1.36957
0.253608	0.0845361	0.253608	0.391304	0.293478	0.978261
2.70515	0.169072	0.338144	0.880435	0.48913	0.782609
2.19794	0.169072	0.253608	0.391304	0.0978261	1.27174
1.26804	0.507216	0.0845361	0.684783	0.195652	0.48913
0.253608	0.42268	0.42268	0.391304	0.586957	1.36957
1.60619	0.0845361	0.42268	0.684783	0.195652	0.195652
0.845361	0.507216	0.0845361	0.978261	0.48913	0.684783
1.43711	0.760825	0.0845361	3.03261	0.195652	0.684783
0.929897	0.42268	0.253608	2.15217	0.391304	0.586957
1.52165	0.42268	0.169072	0.880435	1.36957	0.978261
0.42268	0.0845361	0.169072	1.07609	0.293478	2.73913
1.09897	0.507216	0.169072	3.03261	0.391304	0.782609
1.60619	0.507216	0.338144	1.66304	0.391304	1.07609
1.09897	1.35258	0.591753	0.880435	0.880435	1.36957
1.35258	0.0845361	0.507216	0.880435	1.27174	1.66304
0.929897	0.169072	0.169072	1.27174	0.0978261	0.0978261
1.69072	0.0845361	0.0845361	0.293478	0.684783	0.195652
1.60619	0.0845361	0.0845361	0.293478	0.293478	0.195652
1.01443	0.507216	0.507216	0.195652	0.0978261	1.56522
1.26804	0.0845361	0.0845361	0.978261	0.293478	0.293478
1.77526	0.0845361	0.169072	1.95652	0.195652	1.36957
0.760825	0.42268	0.338144	0.684783	0.0978261	0.0978261
0.0845361	0.507216	0.0845361	0.293478	0.684783	0.684783
0.760825	0.0845361	0.169072	0.195652	0.684783	0.391304
0.929897	0.0845361	0.0845361	1.17391	0.195652	0.0978261
0.760825	0.0845361	0.42268	0.293478	0.48913	0.391304
0.760825	0.591753	0.338144	0.0978261	0.0978261	0.195652
1.43711	0.169072	0.0845361	0.391304	0.782609	0.0978261
1.69072	1.43711	0.507216	0.782609	0.391304	0.195652
0.929897	0.169072	0.0845361	1.27174	0.195652	0.880435
2.19794	0.169072	1.09897	1.07609	0.195652	0.880435
0.253608	0.845361	0.169072	0.586957	1.36957	0.0978261
0.338144	0.253608	1.09897	0.978261	0.195652	1.17391
0.42268	0.253608	2.36701	1.66304	1.36957	0.880435
0.845361	0.0845361	0.0845361	1.07609	0.782609	2.34783
0.845361	0.929897	0.338144	1.46739	0.586957	0.586957
1.69072	0.253608	0.0845361	2.44565	0.782609	0.586957
1.26804	0.0845361	0.253608	0.293478	0.195652	0.0978261
1.01443	0.929897	0.253608	0.586957	0.782609	0.0978261
1.69072	0.591753	0.0845361	1.36957	0.48913	0.0978261
1.52165	0.253608	0.507216	1.46739	0.0978261	0.782609
1.69072	0.338144	0.169072	0.293478	0.684783	0.586957
2.19794	0.0845361	0.338144	1.56522	0.391304	1.66304
0.253608	0.0845361	0.42268	0.0978261	0.978261	0.391304
1.52165	0.507216	0.0845361	1.56522	0.48913	1.07609
0.507216	0.0845361	0.0845361	0.195652	2.05435	0.880435
1.09897	0.591753	0.42268	0.293478	0.880435	1.36957
1.52165	1.52165	0.338144	1.36957	0.293478	0.48913
0.338144	0.253608	2.19794	1.56522	0.0978261	0.782609
1.35258	0.253608	0.338144	0.0978261	0.880435	0.391304
0.676289	0.169072	0.42268	0.293478	1.27174	0.586957
0.507216	0.845361	0.0845361	1.46739	0.48913	0.293478
1.09897	0.338144	0.0845361	0.293478	1.27174	1.36957
0.169072	0.929897	0.169072	2.93478	0.48913	0.0978261
0.507216	0.42268	0.0845361	0.978261	0.391304	0.0978261
0.845361	0.338144	0.42268	0.782609	0.195652	0.391304
0.0845361	0.0845361	0.253608	1.66304	0.293478	0.684783
1.18351	0.169072	0.0845361	0.782609	1.56522	0.0978261
0.676289	0.42268	0.0845361	0.293478	0.978261	0.978261
0.169072	0.0845361	0.0845361	0.880435	0.880435	0.48913
0.760825	0.845361	0.507216	0.391304	2.05435	0.0978261
0.676289	0.169072	0.253608	1.07609	0.293478	3.32609
0.0845361	0.169072	0.0845361	1.76087	0.782609	0.293478
1.26804	0.169072	0.0845361	0.293478	0.48913	1.76087
0.42268	0.169072	0.507216	0.880435	0.782609	0.0978261
0.507216	0.253608	1.09897	0.978261	2.44565	0.391304
0.0845361	0.676289	0.845361	0.0978261	2.34783	0.0978261
1.26804	1.01443	0.760825	1.76087	1.17391	0.978261
2.53608	0.929897	0.507216	0.0978261	2.44565	1.07609
2.36701	0.0845361	0.676289	0.195652	0.978261	0.0978261
0.676289	0.253608	0.0845361	1.07609	1.07609	0.0978261
0.760825	0.0845361	0.338144	0.293478	0.782609	0.195652
1.77526	0.169072	0.169072	0.293478	0.586957	1.66304
0.845361	0.338144	0.0845361	1.46739	0.880435	0.48913
0.169072	0.169072	0.338144	0.195652	1.36957	0.978261
0.929897	0.42268	0.0845361	0.782609	0.0978261	0.391304
0.338144	0.845361	0.507216	0.586957	2.34783	0.293478
0.338144	0.253608	1.26804	1.27174	1.07609	0.0978261
0.42268	0.42268	0.676289	0.782609	3.03261	0.0978261
0.591753	0.169072	0.169072	0.293478	0.48913	0.684783
0.507216	0.591753	0.0845361	0.586957	0.782609	0.48913
1.01443	0.0845361	0.42268	2.05435	0.391304	0.391304
0.591753	0.42268	0.253608	1.76087	0.684783	0.391304
1.18351	0.0845361	0.42268	1.46739	0.391304	0.48913
1.09897	1.43711	0.0845361	1.07609	1.27174	0.48913
	1.52165	0.338144	1.17391	1.07609	2.54348
	0.42268	0.0845361	0.782609	0.684783	0.293478
	0.845361	0.169072	0.880435	5.38043	0.391304
	0.507216	0.338144	1.36957	1.07609	0.48913
	0.676289	0.676289	0.880435	1.17391	0.293478
	0.169072	0.338144	1.27174	0.48913	0.0978261
	0.591753	0.253608	0.782609	0.586957	1.8587
	0.338144	0.0845361	0.880435	0.684783	0.782609
	0.0845361	0.507216	2.6413	1.46739	0.684783
	0.0845361	0.507216	0.0978261	0.684783	0.0978261
	0.0845361	1.35258	0.391304	0.880435	1.76087
	0.42268	0.0845361	1.27174	0.880435	1.36957
	0.676289	0.0845361		2.15217	0.48913
	0.0845361	0.338144		2.44565	1.46739
	0.42268	0.0845361		2.15217	0.0978261
	0.591753	0.42268		0.391304	0.48913
	0.253608	1.01443		0.391304	0.195652
	0.591753	1.26804		1.27174	0.586957
	0.169072			0.195652	0.195652
	0.507216			0.391304	0.880435
	1.52165			1.17391	1.27174
	0.42268			0.293478	1.66304
	0.0845361			0.293478

## Sheet: Dataset S1I
Data for number of cells showing GFP normalized to mock treatment within a genotype
Col-0_mock	Col-0_flg22	Col-0_SA	pdlp1_mock	pdlp1_flg22	pdlp1_SA
0.601002	1.13523	0.066778	0.460737	0.645032	0.737179
0.601002	0.200334	0.33389	0.921474	0.552885	2.39583
0.66778	1.202	1.66945	2.48798	1.47436	0.737179
0.33389	2.27045	1.86978	2.39583	0.36859	0.184295
0.400668	2.53756	0.133556	0.645032	1.56651	0.552885
0.066778	2.47078	0.66778	1.38221	2.76442	0.921474
0.534224	0.400668	1.13523	0.645032	0.737179	1.7508
0.400668	0.066778	1.86978	1.38221	0.36859	0.36859
0.734558	1.46912	0.801336	1.10577	0.829327	2.02724
0.400668	0.066778	0.33389	2.21154	0.0921474	0.921474
0.534224	0.33389	0.066778	0.0921474	0.0921474	1.47436
3.47245	0.200334	1.26878	0.36859	0.276442	0.276442
2.40401	0.200334	1.73623	0.829327	1.10577	1.84295
1.66945	1.00167	0.801336	0.921474	0.737179	0.921474
1.53589	0.33389	1.202	0.36859	2.58013	0.184295
0.33389	0.467446	0.66778	0.276442	0.829327	0.645032
0.33389	0.467446	0.133556	1.19792	0.645032	0.737179
3.3389	0.133556	0.400668	0.737179	0.276442	0.36859
2.53756	0.267112	0.200334	1.9351	1.84295	0.276442
3.13856	0.33389	0.400668	0.921474	0.0921474	0.184295
1.86978	0.066778	0.200334	1.10577	0.737179	1.84295
2.40401	0.33389	0.400668	1.65865	0.645032	0.184295
0.934891	0.534224	0.133556	1.38221	1.19792	1.01362
0.66778	0.534224	0.200334	2.11939	0.276442	0.184295
0.066778	0.200334	0.868114	1.7508	0.276442	1.01362
0.133556	0.934891	0.200334	1.01362	1.7508	2.39583
0.133556	0.066778	0.267112	1.65865	0.36859	1.9351
0.200334	0.33389	0.133556	0.0921474	1.10577	0.184295
0.267112	1.06845	0.534224	0.0921474	0.0921474	0.184295
0.934891	0.066778	0.066778	0.460737	0.645032	0.36859
1.80301	0.934891	0.066778	0.36859	0.552885	0.0921474
0.934891	0.133556	0.200334	0.645032	0.552885	0.0921474
1.13523	0.400668	0.066778	2.39583	1.19792	0.36859
2.20367	0.33389	0.467446	0.36859	0.460737	0.184295
1.60267	0.801336	0.066778	0.921474	3.31731	1.01362
1.73623	0.33389	1.66945	1.56651	1.29006	0.276442
0.934891	0.467446	0.400668	0.184295	0.0921474	0.552885
1.00167	0.066778	0.467446	1.19792	0.737179	0.552885
1.40234	1.06845	0.066778	0.276442	1.10577	0.460737
1.13523	0.066778	0.734558	0.0921474	0.460737	0.36859
1.13523	0.467446	0.601002	0.552885	0.737179	0.184295
1.33556	0.267112	0.133556	0.0921474	1.01362	0.276442
0.734558	0.66778	0.267112	0.737179	1.10577	0.0921474
1.202	0.467446	0.267112	0.0921474	0.552885	1.01362
0.066778	1.00167	0.66778	2.94872	1.29006	0.0921474
1.202	0.066778	0.200334	1.29006	0.0921474	0.0921474
0.934891	0.267112	1.26878	0.0921474	1.47436	0.0921474
0.66778	0.400668	0.467446	0.276442	0.645032	0.0921474
0.934891	1.86978	0.400668	0.645032	1.7508	1.01362
0.267112	1.73623	0.534224	0.184295	1.19792	0.645032
0.33389	0.33389	1.33556	0.460737	3.31731	2.39583
0.66778	0.734558	0.601002	1.47436	0.0921474	0.184295
0.33389	0.33389	1.06845	1.29006	1.10577	0.276442
0.534224	0.267112	0.066778	0.184295	1.47436	0.0921474
0.133556	1.202	0.200334	0.184295	1.56651	0.276442
0.467446	0.534224	0.267112	1.65865	1.19792	0.552885
0.801336	0.33389	0.934891	1.38221	0.184295	0.460737
0.734558	0.33389	0.066778	0.737179	0.276442	0.36859
0.400668	0.267112	0.066778	1.19792	1.01362	0.737179
0.534224	0.133556	0.267112	0.921474	0.737179	1.47436
2.27045	0.200334	0.267112	0.737179	1.38221	0.36859
0.133556	0.534224	0.467446	1.29006	0.36859	0.184295
0.066778	0.066778	0.267112	0.184295	0.460737	1.38221
0.534224	0.133556	0.33389	1.19792	0.460737	0.0921474
0.601002	0.200334	0.066778	2.11939	0.0921474	0.0921474
0.400668	2.7379	0.200334	1.47436	1.01362	0.552885
0.934891	1.86978	0.467446	4.42308	0.36859	1.38221
0.133556	0.200334	1.60267	1.38221	0.829327	1.47436
0.400668	0.066778	0.601002	0.184295	0.552885	0.36859
0.200334	0.601002	0.467446	0.460737	0.921474	0.0921474
0.33389	0.066778	1.53589	0.276442	0.921474	0.0921474
0.534224	0.33389	0.066778	1.84295	0.552885	1.29006
0.734558	0.066778	0.400668	2.76442	0.276442	0.184295
1.26878	0.200334	0.200334	2.94872	0.460737	0.460737
0.267112	0.200334	0.467446	0.460737	0.552885	0.0921474
0.734558	0.133556	0.534224	0.921474	0.460737	2.85657
0.534224	0.267112	0.534224	0.184295	0.276442	0.645032
1.00167	0.267112	0.267112	0.829327	1.47436	1.19792
1.33556	0.066778	0.066778	1.19792	1.56651	0.829327
1.06845	0.133556	0.734558	0.36859	1.65865	0.645032
1.26878	0.400668	0.066778	0.921474	0.0921474	0.829327
0.66778	0.200334	0.200334	0.36859	1.10577	0.829327
1.13523	0.467446	0.133556	1.10577	2.30369	0.276442
0.267112	1.13523	0.267112	3.13301	0.460737	1.01362
1.40234	0.868114	0.868114	2.11939	0.645032	0.0921474
0.934891	1.13523	0.066778	1.29006	0.460737	1.56651
0.066778	0.400668	0.868114	2.67228	0.0921474	1.47436
0.868114	0.267112	1.13523	0.645032	1.65865	0.645032
0.400668	0.200334	1.80301	1.7508	0.276442	0.0921474
0.467446	0.133556	0.066778	1.10577	1.10577	0.460737
1.202	0.66778	0.066778	0.0921474	0.184295	1.56651
0.066778	0.066778	0.200334	3.5016	1.01362	1.29006
0.400668	0.66778	0.267112	0.737179	0.36859	0.36859
0.467446	1.66945	0.066778	0.921474	0.552885	2.11939
1.60267	1.73623	0.066778	0.552885	0.0921474	1.19792
0.33389	0.400668	2.7379	0.276442	0.552885	1.01362
0.267112	0.601002	0.868114	1.01362	1.65865	1.29006
0.400668	1.00167	0.200334	0.921474	1.84295	0.276442
0.133556	0.066778	0.534224	0.184295	0.276442	0.645032
0.200334	0.066778	0.467446	0.276442	0.921474	0.184295
0.467446	0.601002	0.801336	0.36859	0.0921474	0.276442
1.66945	1.33556	0.33389	0.36859	0.276442	0.645032
0.467446	1.00167	0.133556	0.737179	0.0921474	0.276442
2.13689	0.534224	0.934891	0.36859	0.36859	0.276442
3.00501	0.066778	0.267112	0.645032	0.552885	0.184295
2.60434	0.066778	0.066778	0.460737	0.552885	0.645032
2.7379	0.066778	1.202	1.10577	0.0921474	0.276442
1.13523	1.06845		0.36859	0.829327	0.921474
1.53589	0.467446		0.552885	1.01362	1.10577
2.33723	0.133556		0.552885	1.56651	0.36859
1.33556	0.400668		0.0921474	1.47436	0.0921474
1.86978	0.33389		0.737179	2.94872	0.645032
1.46912	0.200334		1.56651	0.36859	0.460737
2.20367	0.066778		0.460737	0.460737	0.276442
0.801336	0.267112		0.737179	1.47436	1.19792
1.60267	0.267112			1.29006	0.552885
2.00334	0.534224			0.0921474	1.7508
2.60434	0.534224			0.0921474	1.19792
1.202	0.467446			0.184295
1.80301	0.801336			0.0921474
	0.133556
	1.00167
	0.601002
	0.601002
	0.066778
	0.200334
	0.33389
	0.066778
	0.934891
	0.066778
	0.467446
	0.601002
	0.200334
	0.267112
