# Supplementary material for: A PDLP-NHL3 complex integrates plasmodesmal immune signaling cascades
Source: Proc Natl Acad Sci U S A. 2023 Apr 17;120(17):e2216397120. doi: 10.1073/pnas.2216397120 (PMC10151459; doi:10.1073/pnas.2216397120)
Supplement: Supplementary file 3 — Dataset S02 (XLSX) [file pnas.2216397120.sd02.xlsx]

## Sheet: Dataset S2
GFP Lifetime Τaverage lifetime for PDLP5-eGFP with and without acceptors at PD
PDLP5-eGFP only	PDLP5-eGFP +NHL3-mCherry	PDLP5-eGFP +LTI6b-mCherry
2.221	2.175	2.28
2.233	2.072	2.327
2.315	2.365	2.295
2.355	2.224	2.222
2.38	2.324	2.271
2.293	2.351	2.309
2.335	2.246	2.422
2.294	1.972	2.259
2.277	2.282	2.271
2.316	2.212	2.363
2.339	2.34	2.375
2.342	2.31	2.312
2.335	2.264	2.256
2.364	1.507	2.289
2.305	2.261	2.339
2.321	2.056	2.223
2.366	2.293	2.303
2.359	2.268	2.286
2.29	2.292	2.283
2.301	2.289	2.28
2.276	2.267	2.296
2.351	2.23	2.236
2.3	1.272	2.228
2.287	2.205	2.26
2.271	2.244	2.263
2.221	2.319	2.206
2.29	2.303	2.211
2.327	2.212	2.305
2.319	2.071	2.284
2.286	2.316	2.29
