# Supplementary material for: A PDLP-NHL3 complex integrates plasmodesmal immune signaling cascades
Source: Proc Natl Acad Sci U S A. 2023 Apr 17;120(17):e2216397120. doi: 10.1073/pnas.2216397120 (PMC10151459; doi:10.1073/pnas.2216397120)
Supplement: Supplementary file 4 — Dataset S03 (XLSX) [file pnas.2216397120.sd03.xlsx]

## Sheet: Dataset S3A
Data for number of cells showing GFP normalized to mock treatment within a genotype
Col-0_mock	Col-0_chitin	Col-0_flg22	nhl3-1_mock	nhl3-1_chitin	nhl3-1_flg22	nhl3-2_mock	nhl3-2_chitin	nhl3-2_flg22
1.44101	0.144101	0.140506	1.36152	3.06342	0.182836	1.70732	0.170732	0.195584
5.18765	2.30562	0.140506	1.36152	1.19133	1.09701	2.90244	2.90244	0.195584
1.44101	0.864608	0.140506	2.38266	2.55285	2.01119	1.70732	1.87805	0.195584
1.87332	0.144101	0.140506	2.72304	0.340381	2.37687	0.170732	0.853659	0.391167
0.720507	0.144101	0.140506	1.7019	0.17019	1.46269	1.70732	3.07317	0.391167
1.15281	0.144101	0.140506	1.7019	1.53171	1.09701	0.170732	2.56098	0.391167
0.144101	0.432304	0.140506	0.17019	0.340381	1.27985	0.170732	1.87805	0.782334
0.432304	0.288203	0.140506	1.02114	0.17019	0.182836	0.853659	0.170732	0.782334
2.01742	0.144101	0.140506	0.510571	2.21247	0.731343	0.682927	0.341463	0.977918
2.01742	0.144101	0.140506	3.91438	2.72304	0.731343	0.853659	1.02439	0.977918
1.72922	0.144101	0.140506	0.17019	5.44609	0.731343	0.853659	1.02439	2.93375
1.72922	0.432304	0.140506	0.17019	2.89323	1.82836	1.70732	0.341463	0.195584
1.15281	0.144101	0.140506	0.510571	1.19133	0.731343	0.341463	0.170732	0.195584
1.72922	1.44101	0.562025	0.680761	1.02114	0.182836	1.36585	0.512195	0.195584
1.00871	0.144101	0.702532	1.36152	1.36152	0.914179	0.170732	0.341463	0.195584
1.00871	0.288203	0.843038	0.17019	2.04228	0.365672	1.19512	2.90244	0.195584
0.144101	0.144101	0.843038	2.21247	1.7019	1.27985	0.170732	1.19512	0.195584
0.144101	2.30562	0.843038	1.36152	0.17019	0.182836	0.341463	0.512195	0.586751
0.144101	1.00871	1.12405	1.53171	0.17019	1.09701	0.512195	1.02439	0.586751
0.144101	0.432304	1.26456	0.340381	0.340381	0.365672	0.512195	0.170732	0.586751
0.144101	0.432304	1.26456	0.17019	0.850951	0.365672	0.853659	0.682927	0.586751
0.144101	0.144101	1.68608	0.340381	0.17019	0.914179	1.36585	2.21951	0.782334
0.432304	0.576405	1.68608	0.17019	0.510571	2.19403	1.02439	0.170732	0.782334
0.432304	0.432304	1.82658	0.17019	0.17019	1.09701	1.70732	0.170732	0.977918
0.144101	0.144101	1.96709	0.680761	0.17019	1.09701	1.36585	2.90244	0.977918
0.432304	0.144101	2.10759	0.17019	1.02114	0.182836	0.170732	2.90244	1.1735
1.00871	0.432304	3.37215	0.17019	1.19133	1.09701	1.87805	1.70732	1.1735
1.29691	0.432304	0.140506	1.02114	0.680761	1.09701	1.87805	0.170732	1.36909
0.140506	0.576405	0.140506	0.850951	0.17019	1.27985	0.195584	3.7561	1.36909
0.140506	2.59382	0.140506	0.850951	0.17019	2.37687	0.195584	2.39024	1.36909
0.140506	0.864608	0.140506	0.850951	0.17019	1.64552	0.195584	0.170732	1.36909
0.140506	0.144101	0.140506	0.182836	1.7019	0.731343	0.195584	4.09756	1.76025
0.140506	0.144101	0.140506	0.182836	1.36152	2.74254	0.195584	5.63415	2.15142
0.140506	0.144101	0.140506	0.182836	1.19133	1.27985	0.195584	2.39024	2.73817
0.281013	0.720507	0.140506	0.182836	1.36152	0.548507	0.195584	1.02439	2.73817
0.281013	1.58511	0.140506	0.182836	2.72304	0.914179	0.391167	2.73171	3.12934
0.281013	0.576405	0.140506	0.182836	0.850951	4.02239	0.391167	2.56098	3.32492
0.421519	0.144101	0.140506	0.365672	0.17019	2.19403	0.782334	1.19512	0.195584
0.421519	1.58511	0.140506	0.548507	0.510571	2.19403	2.73817	0.170732	0.195584
0.421519	1.00871	0.140506	0.548507	0.850951	0.365672	2.73171	2.56098	0.195584
0.421519	2.01742	0.281013	0.548507	0.17019	1.64552	0.341463	0.170732	0.195584
0.421519	0.432304	0.281013	0.548507	0.17019	1.27985	0.170732	1.53659	0.195584
0.562025	0.144101	0.281013	0.731343	0.17019	1.09701	0.170732	0.341463	0.195584
0.562025	0.432304	0.281013	0.914179	0.340381	0.182836	1.02439	2.90244	0.195584
0.562025	0.720507	0.281013	0.914179	0.17019	0.548507	1.02439	3.92683	0.195584
0.843038	1.29691	0.281013	0.914179	1.02114	0.182836	1.36585	0.853659	0.195584
0.983544	0.144101	0.281013	1.27985	0.340381	1.27985	1.53659	0.682927	0.391167
0.983544	0.432304	0.421519	1.27985	0.340381	1.64552	1.53659	0.512195	0.586751
1.40506	0.576405	0.421519	1.46269	1.36152	2.01119	0.170732	0.341463	0.586751
1.40506	1.44101	0.421519	1.46269	0.510571	1.46269	1.02439	0.853659	0.586751
1.68608	0.576405	0.421519	1.64552	3.23362	0.731343	0.170732	0.341463	0.586751
1.82658	1.72922	0.421519	1.82836	0.680761	0.365672	0.170732	0.512195	0.586751
1.96709	0.432304	0.421519	2.37687	0.680761	3.83955	0.682927	0.512195	0.782334
2.10759	0.144101	0.562025	2.5597	3.06342	1.64552	1.02439	1.02439	0.977918
2.2481	1.15281	0.562025	0.17019	0.850951	1.27985	1.36585	0.853659	0.977918
2.66962	1.72922	0.562025	0.17019	1.36152	1.46269	0.512195	2.21951	1.36909
3.09114	0.144101	0.562025	0.510571	0.850951	0.914179	1.02439	1.53659	1.56467
3.79367	0.576405	0.562025	0.17019	0.850951	0.548507	0.682927	0.682927	2.93375
1.15281	0.144101	0.702532	0.680761	1.19133	1.09701	0.853659	0.170732	0.195584
0.144101	0.864608	0.702532	1.53171	0.510571	1.46269	0.682927	0.853659	0.195584
0.144101	0.144101	0.843038	1.36152	0.680761	0.914179	1.02439	0.512195	0.195584
0.720507	0.144101	0.843038	0.340381	0.510571	1.82836	0.170732	0.512195	0.391167
0.288203	0.432304	0.843038	1.36152	0.680761	1.82836	0.195584	0.853659	0.391167
0.144101	0.720507	1.12405	1.87209	2.21247	3.29104	0.195584	4.26829	0.586751
0.720507	0.720507	1.26456	0.340381	1.02114	1.09701	0.195584	3.41463	0.586751
0.144101	0.144101	1.54557	0.17019	0.17019	1.09701	0.195584	0.682927	0.586751
0.144101	1.00871	1.68608	1.19133	0.510571	0.548507	0.195584	0.170732	0.586751
0.144101	0.432304	0.140506	0.340381	0.510571	0.182836	0.391167	0.853659	0.586751
0.144101	0.144101	0.140506	0.17019	0.850951	4.93657	0.586751	0.512195	0.586751
0.144101	0.576405	0.140506	0.510571	0.340381	1.46269	0.586751	0.170732	0.782334
2.59382	0.288203	0.140506	0.510571	0.510571	2.37687	0.782334	0.512195	0.782334
0.432304	0.432304	0.140506	0.17019	1.87209	0.731343	0.782334	0.853659	0.977918
0.144101	0.144101	0.140506	2.04228	0.680761	0.365672	1.1735	1.02439	1.36909
0.144101	0.144101	0.140506	1.36152	0.17019	0.914179	1.95584	1.19512	1.76025
1.44101	0.144101	0.140506	0.17019	0.510571	0.914179	0.195584	0.853659	1.95584
0.432304	0.144101	0.140506	0.182836	0.17019	1.46269	0.195584	1.87805	2.73817
1.87332	0.432304	0.281013	0.182836	0.340381	0.182836	0.195584	1.19512	0.195584
1.72922	0.720507	0.281013	0.365672	1.7019	0.182836	0.195584	1.70732	0.195584
0.144101	0.720507	0.281013	0.548507	0.510571	0.182836	0.195584	0.853659	0.195584
0.144101	1.29691	0.281013	0.548507	1.36152	0.548507	0.195584	1.19512	0.586751
0.432304	0.432304	0.421519	0.548507	2.21247	0.914179	0.195584	1.19512	0.782334
2.16152	0.144101	0.421519	0.548507	0.510571	0.914179	0.195584	0.512195	0.782334
1.29691	0.576405	0.421519	0.731343	1.36152	2.19403	0.391167	1.53659	0.977918
0.720507	0.432304	0.421519	0.914179	0.850951	2.37687	0.391167	1.87805	0.977918
0.864608	0.864608	0.562025	0.914179	0.850951	0.182836	0.782334	0.170732	1.1735
1.29691	0.432304	0.562025	0.914179	0.680761	0.182836	0.977918	0.853659	1.1735
1.72922	0.432304	0.562025	2.5597	0.680761	0.182836	0.977918	0.170732	1.1735
0.144101	0.576405	0.562025	3.10821	6.80761	0.182836	1.1735	2.21951	1.1735
0.288203	0.432304	0.702532	3.10821	1.7019	0.182836	1.1735	1.02439	1.1735
0.576405	0.288203	0.702532	0.850951	2.04228	0.182836	1.1735	0.682927	1.36909
0.288203	0.144101	0.702532	0.17019	2.21247	0.182836	1.1735	0.682927	1.56467
0.144101	0.432304	0.843038	1.36152	0.17019	0.182836	1.1735	1.87805	1.56467
1.72922	0.144101	0.843038	0.680761	0.680761	0.182836	1.36909	0.853659	1.95584
0.576405	0.144101	0.843038	0.850951	0.680761	0.182836	1.36909	1.02439	1.95584
0.288203	0.144101	1.12405	0.850951	0.17019	0.182836	1.36909	1.87805	1.95584
0.432304	0.432304	1.54557	1.53171	0.850951	0.182836	1.56467	1.36585	1.95584
1.00871	1.00871	1.54557	0.340381	1.02114	0.182836	1.56467	1.19512	2.15142
1.15281	0.144101	2.2481	0.340381	1.7019	0.182836	1.56467	0.170732	2.54259
0.144101	0.144101	2.66962	0.17019	0.680761	0.182836	1.56467	1.53659	3.32492
1.44101	1.00871	0.140506	0.17019	1.19133	0.365672	1.76025	3.58537	4.10726
0.720507	0.144101	0.140506	0.17019	0.17019	0.914179	1.95584	1.53659	4.88959
0.576405	0.144101	0.140506	0.850951	0.680761	0.914179	1.95584	0.512195	0.195584
0.576405	0.144101	0.140506	0.182836	0.340381	0.914179	1.95584	0.170732	0.195584
0.288203	0.144101	0.140506	0.365672	0.17019	0.914179	2.15142	2.04878	0.195584
1.29691	0.288203	0.140506	0.548507	0.340381	0.914179	2.347	0.170732	0.195584
1.87332	0.144101	0.140506	0.548507	1.87209	1.27985	2.54259	6.14634	0.195584
0.288203	1.15281	0.140506	0.548507	1.36152	1.46269	2.73817	3.2439	0.195584
0.288203	0.576405	0.140506	0.548507	0.17019	1.46269	0.682927	2.73171	0.195584
0.144101	1.44101	0.140506	0.731343	0.850951	1.82836	0.341463	0.170732	0.195584
0.720507	0.576405	0.140506	0.731343	0.510571	2.01119	0.341463	2.04878	0.391167
1.29691	0.288203	0.140506	1.09701	0.17019	2.01119	0.512195	0.853659	0.586751
0.432304	1.00871	0.140506	1.27985	1.19133	2.5597	0.512195	1.19512	0.782334
2.88203	0.864608	0.140506	1.64552	1.36152	3.29104	0.512195	0.682927	0.782334
0.864608	0.720507	0.140506	1.64552	0.340381	3.29104	0.170732	2.56098	0.977918
1.15281	1.58511	0.421519	2.01119	1.02114	4.5709	1.02439	1.19512	0.977918
0.432304	0.864608	0.421519	2.19403	1.36152	6.21642	1.70732	1.36585	0.977918
0.432304	0.288203	0.421519	2.37687	0.340381	0.182836	0.170732	0.512195	1.36909
1.00871	0.288203	0.702532	0.510571	0.680761	2.19403	0.170732	2.21951	1.56467
0.432304	0.144101	0.702532	1.36152	0.17019		0.170732	3.41463	1.56467
0.576405	0.144101	0.702532	0.850951	2.04228		0.853659	0.170732	2.347
0.144101	0.288203	0.702532	1.36152	0.680761		0.853659	0.341463	0.195584
0.288203	0.144101	0.702532	0.340381	0.340381		1.53659	0.682927	1.1735
0.720507	0.144101	0.702532	1.02114	0.17019		1.70732	0.682927	1.1735
0.144101	0.432304	1.26456	0.17019	0.680761		0.195584	0.682927	1.56467
0.140506	0.288203	1.54557	0.680761	1.36152		0.195584	0.853659	2.73817
0.140506	0.144101	0.140506	0.17019	2.55285		0.195584	0.853659	5.28076
0.140506	0.576405	0.140506	0.17019	0.510571		0.195584	0.512195
0.281013	0.144101	0.140506	0.182836	0.850951		0.195584	0.682927
0.281013	0.144101	0.140506	0.182836	1.36152		0.195584	0.512195
0.281013	0.144101	0.140506	0.365672	0.680761		0.195584	0.682927
0.281013	1.44101	0.281013	0.365672	1.02114		0.195584	0.341463
0.281013	0.864608	0.281013	0.548507	1.02114		0.586751	1.36585
0.281013	0.144101	0.281013	0.548507	1.19133		0.586751	1.02439
0.421519	1.15281	0.281013	0.914179	1.36152		0.586751	0.853659
0.421519	0.144101	0.281013	0.914179	0.850951		0.977918	0.853659
0.562025	0.432304	0.281013	1.09701	1.02114		0.977918	0.853659
0.702532	0.144101	0.421519	1.64552	1.7019		0.977918	0.682927
0.702532	0.144101	0.562025	1.82836	0.17019		1.1735	0.682927
0.843038	0.144101	0.562025	2.01119	0.680761		1.1735	0.341463
0.843038	0.432304	0.562025	2.19403	0.680761		1.1735	0.170732
0.983544	0.144101	0.562025	0.340381	0.17019		1.36909	0.170732
0.983544	0.864608	0.562025	0.510571	0.510571		1.56467	0.512195
1.12405	0.144101		0.340381	0.680761		1.76025	1.19512
1.12405	0.288203		0.850951			1.95584	0.512195
1.26456	0.144101		1.02114			1.95584	0.853659
1.40506	0.432304		0.17019			2.54259	1.53659
1.40506	0.144101		0.340381			2.54259	1.02439
1.54557	0.720507		0.17019			2.73817	0.853659
1.68608	2.88203		1.02114			2.93375	0.170732
1.96709	0.576405		1.02114			0.512195	1.19512
1.96709	1.15281		1.02114			0.853659
2.10759	1.15281		0.182836			0.170732
2.2481	1.00871		0.182836			1.53659
2.66962	0.144101		0.365672			0.341463
2.81013	0.144101		0.548507			0.512195
3.79367	0.144101		0.731343			2.04878
1.00871	0.144101		0.914179			1.70732
0.144101	2.30562		0.914179			0.341463
1.29691	1.00871		1.09701			0.170732
0.720507	0.432304		1.27985			0.682927
0.432304	0.144101		1.46269			0.170732
0.144101	1.58511		1.64552			0.170732
0.576405	0.288203		2.37687			0.170732
0.288203	0.144101		3.10821			0.170732
1.15281			3.47388			1.02439
4.03484			0.17019			1.36585
1.44101			0.680761			0.170732
0.576405			0.510571			0.341463
3.45843			0.510571			0.682927
0.432304			0.850951			1.19512
1.58511			1.19133			1.02439
2.01742			0.680761			1.02439
2.30562			0.850951			0.682927
1.29691			2.21247			0.512195
0.288203			1.53171			0.512195
2.01742			3.574			0.853659
1.72922			0.340381			0.195584
1.44101			4.76533			0.195584
2.16152			0.850951			0.195584
1.72922			2.21247			0.195584
0.144101			2.04228			0.195584
1.15281			0.340381			0.391167
0.576405			0.510571			0.391167
1.44101			0.17019			0.391167
1.72922			0.850951			0.391167
1.44101			2.04228			0.391167
0.288203			1.19133			0.391167
1.00871			0.510571			0.391167
2.44972			2.04228			0.586751
0.432304			0.850951			0.586751
0.144101			0.510571			0.782334
0.288203			0.17019			0.782334
0.576405			0.182836			0.782334
0.720507			0.182836			0.782334
0.720507			0.182836			0.977918
1.00871			0.182836			1.1735
2.01742			0.365672			1.1735
1.00871			0.548507			1.1735
0.864608			0.548507			1.1735
1.15281			0.548507			2.93375
0.140506			0.731343			0.170732
0.140506			1.27985			1.36585
0.140506			1.27985			0.170732
0.140506			2.01119			0.512195
0.140506			0.17019			1.87805
0.421519			0.680761			1.02439
0.562025			0.340381			0.170732
0.702532			0.17019			2.04878
0.702532			0.17019			1.70732
0.843038			1.7019			0.170732
0.843038			1.19133			0.170732
1.12405			1.02114			0.341463
1.12405			0.340381			0.170732
1.40506			1.19133			3.07317
1.40506			2.55285			0.341463
1.40506			1.36152			0.512195
1.40506			0.680761			1.02439
1.68608			0.680761			2.73171
1.44101			1.36152			1.36585
0.576405			1.87209			1.53659
0.720507			1.02114			1.53659
0.432304			0.680761			2.90244
2.88203			0.680761			0.195584
0.576405			0.182836			0.586751
0.288203			0.182836			0.586751
1.44101			0.182836			0.586751
1.00871			0.914179			0.782334
2.16152			1.09701			0.782334
1.15281			1.27985			1.1735
2.01742			2.37687			1.36909
1.29691			0.510571			1.56467
1.15281			0.510571			1.56467
0.144101			0.850951			1.56467
2.30562			0.680761			1.76025
1.29691			1.87209			1.76025
1.00871			4.25476			1.95584
0.288203			1.87209			2.347
0.140506			1.7019			0.170732
0.140506			0.510571			1.36585
0.140506			0.510571			0.170732
0.140506			0.510571			0.682927
0.421519			3.06342			1.36585
0.421519			0.510571			0.341463
0.421519			1.36152			0.512195
0.421519			0.510571			0.682927
0.421519			1.53171			0.853659
0.421519			0.850951			0.512195
0.562025			2.04228			2.21951
0.843038			0.510571			0.853659
0.983544			2.21247			1.70732
1.40506			0.850951			1.36585
1.68608			1.7019			0.341463
1.68608			2.89323			0.195584
2.2481			2.55285			2.93375
2.38861			1.02114			4.88959
0.140506			2.21247			2.04878
0.281013			1.87209			3.2439
0.421519			1.53171			1.70732
0.421519			2.21247			0.341463
0.562025						0.512195
0.562025						1.70732
0.702532						0.512195
1.12405						1.36585
1.82658						0.682927
1.82658						1.02439
2.10759						2.56098
2.38861						1.02439
3.23165						0.853659
0.864608						1.53659
3.60253						0.853659
3.60253						4.43902
1.15281						4.09756
1.44101						2.90244
0.144101						1.02439
1.44101						2.04878
0.720507						0.170732
1.29691						0.341463
0.288203						1.02439
1.29691						2.21951
0.288203						0.682927
0.576405						1.36585
1.00871						0.341463
3.02613						1.36585
1.15281						1.02439
0.576405						1.87805
1.72922
0.144101
1.15281
1.29691
1.72922
0.864608
1.15281
1.00871

## Sheet: Dataset S3B
Data for number of cells showing GFP normalized to mock treatment within a genotype
Col-0_mock	Col-0_SA	Col-0_H2O2	nhl3-1_mock	nhl3-1_SA	nhl3-1_H2O2	nhl3-2_mock	nhl3-2_SA	nhl3-2_H2O2
1.44101	4.89945	0.720507	1.36152	0.17019	1.36152	1.70732	0.170732	0.170732
5.18765	0.144101	0.720507	1.36152	0.17019	0.17019	2.90244	0.170732	0.170732
1.44101	1.44101	0.144101	2.38266	0.510571	0.510571	1.70732	0.170732	0.170732
1.87332	1.29691	3.31433	2.72304	0.510571	0.17019	0.170732	0.170732	0.512195
0.720507	1.72922	0.144101	1.7019	0.340381	3.23362	1.70732	0.170732	0.512195
1.15281	1.72922	0.720507	1.7019	0.340381	2.89323	0.170732	0.170732	0.853659
0.144101	1.29691	1.15281	0.17019	3.06342	0.17019	0.170732	0.682927	0.341463
0.432304	0.144101	0.144101	1.02114	2.89323	0.680761	0.853659	0.341463	0.512195
2.01742	1.72922	0.288203	0.510571	0.850951	0.510571	0.682927	0.512195	0.170732
2.01742	0.144101	0.144101	3.91438	1.36152	0.510571	0.853659	0.170732	0.512195
1.72922	0.576405	0.144101	0.17019	1.53171	0.17019	0.853659	1.02439	0.512195
1.72922	2.30562	1.00871	0.17019	0.680761	0.510571	1.70732	1.53659	1.02439
1.15281	2.73793	0.576405	0.510571	1.02114	0.680761	0.341463	0.853659	0.170732
1.72922	0.144101	0.144101	0.680761	2.55285	0.340381	1.36585	0.512195	0.170732
1.00871	0.288203	0.864608	1.36152	0.510571	0.17019	0.170732	0.682927	0.170732
1.00871	0.144101	0.144101	0.17019	0.17019	0.17019	1.19512	0.170732	0.341463
0.144101	0.720507	0.576405	2.21247	4.08457	0.17019	0.170732	0.853659	0.682927
0.144101	1.00871	0.576405	1.36152	1.36152	0.17019	0.341463	0.341463	0.512195
0.144101	1.15281	0.144101	1.53171	2.04228	0.17019	0.512195	0.853659	0.682927
0.144101	0.432304	2.59382	0.340381	1.02114	0.680761	0.512195	3.2439	0.682927
0.144101	1.58511	3.17023	0.17019	0.17019	1.36152	0.853659	2.21951	0.170732
0.144101	1.00871	1.00871	0.340381	0.510571	0.17019	1.36585	1.70732	0.512195
0.432304	0.144101	0.144101	0.17019	1.02114	0.17019	1.02439	0.170732	0.170732
0.432304	0.144101	0.144101	0.17019	1.02114	0.17019	1.70732	1.02439	0.853659
0.144101	0.432304	0.720507	0.680761	2.55285	0.17019	1.36585	1.19512	1.19512
0.432304	0.144101	0.576405	0.17019	1.53171	0.17019	0.170732	1.53659	0.170732
1.00871	0.144101	0.144101	0.17019	2.21247	0.17019	1.87805	1.19512	0.170732
1.29691	2.59382	0.720507	1.02114	1.87209	0.17019	1.87805	0.512195	0.170732
1.15281	1.15281	0.144101	0.850951	0.510571	0.17019	2.73171	1.87805	0.170732
0.144101	0.576405	0.432304	0.850951	2.89323	0.510571	0.341463	1.02439	0.170732
0.144101	0.144101	0.144101	0.850951	2.38266	0.17019	0.170732	0.170732	0.170732
0.720507	0.144101	2.88203	0.17019	0.17019	0.17019	0.170732	2.04878	0.170732
0.288203	0.288203	0.144101	0.17019	0.17019	0.17019	1.02439	2.73171	0.170732
0.144101	0.288203	0.288203	0.510571	0.850951	0.680761	1.02439	3.92683	0.512195
0.720507	1.58511	0.144101	0.17019	0.17019	0.17019	1.36585	0.512195	0.512195
0.144101	1.00871	0.288203	0.680761	0.340381	0.340381	1.53659	0.853659	0.341463
0.144101	0.144101	0.288203	1.53171	1.36152	0.17019	1.53659	0.682927	1.02439
0.144101	0.288203	0.144101	1.36152	0.17019	0.17019	0.170732	0.170732	2.04878
0.144101	0.432304	0.144101	0.340381	1.19133	0.17019	1.02439	1.19512	2.04878
0.144101	0.288203	0.144101	1.36152	0.340381	1.19133	0.170732	0.170732	0.170732
2.59382	0.144101	0.144101	1.87209	1.7019	0.17019	0.170732	0.853659	2.39024
0.432304	0.144101	0.144101	0.340381	0.17019	0.17019	0.682927	0.853659	0.853659
0.144101	0.144101	0.144101	0.17019	0.510571	0.17019	1.02439	1.36585	0.512195
0.144101	1.29691	0.144101	1.19133	2.38266	0.17019	1.36585	2.90244	2.04878
1.44101	0.288203	1.44101	0.340381	0.340381	0.17019	0.512195	1.70732	0.170732
0.432304	0.144101	2.44972	0.17019	0.17019	0.850951	1.02439	1.70732	0.682927
1.87332	0.144101	0.864608	0.510571	2.55285	2.21247	0.682927	0.170732	0.170732
1.72922	0.144101	0.576405	0.510571	1.7019	0.17019	0.853659	2.21951	1.53659
0.144101	0.144101	0.432304	0.17019	0.340381	0.850951	0.682927	2.73171	0.512195
0.144101	0.144101	0.144101	2.04228	1.02114	3.40381	1.02439	0.170732	1.36585
0.432304	0.144101	0.144101	1.36152	0.680761	0.17019	0.170732	0.853659	1.02439
2.16152	2.59382	0.144101	0.17019	0.680761	0.17019	0.682927	0.170732	0.170732
1.29691	0.432304	0.144101	0.850951	0.17019	0.340381	0.341463	1.36585	0.170732
0.720507	0.144101	0.144101	0.17019	1.02114	0.340381	0.341463	0.853659	2.73171
0.864608	0.144101	0.432304	1.36152	1.7019	3.40381	0.512195	0.341463	1.19512
1.29691	0.144101	0.576405	0.680761	0.17019	2.55285	0.512195	1.19512	0.170732
1.72922	0.432304	0.576405	0.850951	0.17019	3.40381	0.512195	0.341463	0.341463
0.144101	0.144101	0.144101	0.850951	0.17019	2.21247	0.170732	0.512195	0.682927
0.288203	0.144101	0.720507	1.53171	0.510571	0.17019	1.02439	0.853659	0.170732
0.576405	0.144101	0.576405	0.340381	0.850951	1.36152	1.70732	0.170732	0.512195
0.288203	0.288203	0.144101	0.340381	0.340381	0.17019	0.170732	0.512195	0.341463
0.144101	0.864608	2.01742	0.17019	0.680761	0.850951	0.170732	0.170732	0.853659
1.72922	0.720507	0.432304	0.17019	0.340381	0.510571	0.170732	0.682927	0.170732
0.576405	0.144101	0.432304	0.17019	0.17019	0.510571	0.853659	1.02439	0.170732
0.288203	0.144101	1.87332	0.850951	0.17019	0.17019	0.853659	1.70732	0.512195
0.432304	0.144101	0.144101	0.510571	0.510571	1.19133	1.53659	1.36585	0.170732
1.00871	1.00871	0.144101	1.36152	0.17019	1.53171	1.70732	1.02439	0.170732
1.15281	0.144101	0.144101	0.850951	0.17019	0.340381	0.512195	2.56098	0.512195
0.144101	0.432304	0.144101	1.36152	0.17019	0.510571	0.853659	2.39024	1.19512
1.44101	0.144101	0.288203	0.340381	1.02114	0.510571	0.170732	0.170732	0.170732
0.720507	0.432304	0.576405	1.02114	0.850951	1.19133	1.53659	0.682927	0.170732
0.576405	0.864608	0.720507	0.17019	0.17019	0.17019	0.341463	1.53659	0.170732
0.576405	0.144101	0.288203	0.680761	0.680761	2.38266	0.512195	0.170732	0.341463
0.288203	0.432304	0.864608	0.17019	0.850951	1.87209	2.04878	4.26829	0.170732
1.29691	0.144101	0.432304	0.17019	0.17019	0.17019	1.70732	1.02439	0.512195
1.87332	0.288203	0.144101	0.340381	0.510571	0.17019	0.341463	1.36585	0.682927
0.288203	0.144101	0.720507	0.510571	2.21247	0.17019	0.170732	0.170732	0.682927
0.288203	0.144101	0.144101	0.340381	0.17019	0.510571	0.682927	0.170732	0.170732
0.144101	0.144101	0.144101	0.850951	0.850951	0.510571	0.170732	2.90244	0.170732
0.720507	0.864608	0.144101	1.02114	0.340381	0.680761	0.170732	2.56098	0.170732
1.29691	0.144101	0.576405	0.17019	1.02114	0.510571	0.170732	2.56098	0.341463
0.432304	0.144101	0.288203	0.340381	0.340381	3.574	0.170732	0.170732	0.170732
2.88203	0.288203	0.432304	0.17019	1.36152	0.680761	1.02439	0.512195	0.170732
0.864608	0.288203	0.576405	1.02114	1.36152	0.850951	1.36585	1.19512	0.682927
1.15281	0.144101	1.72922	1.02114	0.510571	2.21247	0.170732	2.21951	1.70732
0.432304	0.144101	0.432304	1.02114	0.17019	1.7019	0.341463	0.512195	0.512195
0.432304	0.144101	0.144101	0.17019	0.850951	1.53171	0.682927	1.87805	0.512195
1.00871	0.144101	0.432304	0.680761	0.17019	1.7019	1.19512	0.170732	1.87805
0.432304	0.144101	1.00871	0.510571	0.17019	1.19133	1.02439	3.7561	0.341463
0.576405	0.720507	0.144101	0.510571	1.36152	1.53171	1.02439	0.170732	1.19512
0.144101	0.432304	0.144101	0.850951	1.7019	1.36152	0.682927	1.02439	0.682927
0.288203	1.87332	1.00871	1.19133	1.53171	0.340381	0.512195	1.19512	0.853659
0.720507	0.144101	0.144101	0.680761	2.21247	0.17019	0.512195	0.170732	0.682927
0.144101	0.288203	0.144101	0.850951	0.17019	0.17019	0.853659	1.36585	0.682927
1.00871	0.144101	0.576405	2.21247	0.510571	0.510571	0.170732	2.73171	0.512195
0.144101	1.44101	0.144101	1.53171	0.17019	1.19133	1.36585	0.512195	0.341463
1.29691	1.00871	0.576405	3.574	0.510571	1.19133	0.170732	0.682927	0.512195
0.720507	0.144101	0.288203	0.340381	0.510571	0.510571	0.512195	0.512195	0.512195
0.432304	0.432304	0.288203	4.76533	0.510571	0.510571	1.87805	0.682927	0.512195
0.144101	0.288203	0.288203	0.850951	0.510571	0.17019	1.02439	0.853659	1.19512
0.576405	0.576405	0.144101	2.21247	0.680761	0.17019	0.170732	0.170732	0.341463
0.288203	1.58511	0.864608	2.04228	0.17019	0.17019	2.04878	0.853659	1.53659
1.15281	1.15281	0.720507	0.340381	0.17019	0.340381	1.70732	0.341463	0.341463
4.03484	2.73793	0.144101	0.510571	3.06342	0.17019	0.170732	2.04878	0.170732
1.44101	0.144101	1.44101	0.17019	0.680761	0.17019	0.170732	1.02439	0.512195
0.576405	0.144101	0.144101	0.850951	1.02114	0.17019	0.341463	0.341463	1.19512
3.45843	0.144101	0.288203	2.04228	0.340381	0.340381	0.170732	0.682927	0.512195
0.432304	0.432304	0.576405	1.19133	0.510571	0.340381	3.07317	0.170732	0.170732
1.58511	0.144101	1.29691	0.510571	0.340381	0.17019	0.341463	1.53659	0.170732
2.01742	0.864608	0.144101	2.04228	0.510571	0.17019	0.512195	2.04878	0.170732
2.30562	0.576405	1.15281	0.850951	0.850951	0.510571	1.02439	1.02439	0.341463
1.29691	0.144101	0.432304	0.510571	0.17019	0.340381	2.73171	0.170732	0.170732
0.288203	0.288203	0.720507	0.17019	1.36152	0.680761	1.36585	0.853659	0.170732
2.01742	0.144101	0.432304	0.17019	1.19133	0.340381	1.53659	0.682927	0.341463
1.72922	0.288203	0.576405	0.680761	1.53171	0.17019	1.53659	2.21951	0.682927
1.44101	0.144101	0.144101	0.340381	1.02114	0.680761	2.90244	0.170732	0.341463
2.16152	0.432304	0.864608	0.17019	1.19133	0.680761	0.170732	0.853659	0.512195
1.72922	1.44101	0.288203	0.17019	0.680761	0.17019	1.36585	0.682927	0.341463
0.144101	0.144101	0.144101	1.7019	1.87209	0.17019	0.170732	1.70732	0.682927
1.15281	0.576405	1.29691	1.19133	2.72304	0.17019	0.682927	1.53659	1.53659
0.576405	0.144101	0.720507	1.02114	0.17019	0.340381	1.36585	0.341463	1.53659
1.44101	0.144101	1.44101	0.340381	0.17019	0.680761	0.341463	2.73171	0.170732
1.72922	0.432304	0.144101	1.19133	0.850951	0.17019	0.512195	0.853659	1.53659
1.44101	0.144101	0.144101	2.55285	0.510571	0.340381	0.682927	0.170732	0.170732
0.288203	1.29691	0.144101	1.36152	0.680761	0.17019	0.853659	2.73171	0.170732
1.00871	0.144101	0.432304	0.680761	0.680761	0.17019	0.512195	0.682927	0.853659
2.44972	0.144101	0.432304	0.680761	0.340381	0.17019	2.21951	1.36585	0.512195
0.432304	0.432304	0.144101	1.36152	1.53171	0.510571	0.853659	0.682927	0.170732
0.144101	1.00871	0.144101	1.87209	0.680761	0.850951	1.70732	0.170732	1.19512
0.288203	0.288203	0.144101	1.02114	1.19133	0.17019	1.36585	1.19512	1.36585
0.576405	0.432304	2.44972	0.680761	1.53171	0.850951	0.341463	0.853659	0.512195
0.720507	0.144101	0.144101	0.680761	0.17019	0.680761	2.04878	0.170732	0.170732
0.720507	0.144101	0.144101	0.510571	0.510571	1.36152	3.2439	1.70732	0.341463
1.00871	0.144101	0.144101	0.510571	0.510571	0.17019	1.70732	0.170732	1.19512
2.01742	0.576405	0.720507	0.850951	0.680761	0.510571	0.341463	0.341463	0.512195
1.00871	0.576405	1.00871	0.680761	0.850951	0.850951	0.512195	4.09756	0.170732
0.864608	0.144101	0.432304	1.87209		0.17019	1.70732	2.56098	1.02439
1.15281	0.144101	0.432304	4.25476		3.40381	0.512195	0.170732	0.682927
1.44101	0.576405	0.432304	1.87209		0.17019	1.36585	0.512195	0.512195
0.576405		0.144101	1.7019		1.87209	0.682927	0.512195	0.512195
0.720507		0.288203	0.510571		1.02114	1.02439	0.853659	0.512195
0.432304		0.576405	0.510571		1.53171	2.56098	0.512195	0.170732
2.88203		0.144101	0.510571			1.02439	0.170732	0.512195
0.576405		0.432304	3.06342			0.853659	0.853659	0.170732
0.288203		0.288203	0.510571			1.53659	0.853659	0.512195
1.44101		0.288203	1.36152			0.853659	1.36585	0.170732
1.00871		0.288203	0.510571			4.43902	0.512195	0.170732
2.16152		0.144101	1.53171			4.09756	0.170732	0.682927
1.15281		1.15281	0.850951			2.90244	0.170732	0.512195
2.01742		0.432304	2.04228			1.02439	0.170732	0.170732
1.29691		0.288203	0.510571			2.04878	0.682927	1.02439
1.15281		1.29691	2.21247			0.170732	1.36585	1.53659
0.144101		0.720507	0.850951			0.341463		0.853659
2.30562		0.144101	1.7019			1.02439		0.853659
1.29691		0.144101	2.89323			2.21951		1.36585
1.00871		0.288203	2.55285			0.682927		1.36585
0.288203		0.144101	1.02114			1.36585		0.512195
0.864608		0.432304	2.21247			0.341463		0.170732
3.60253		0.144101	1.87209			1.36585		1.02439
3.60253		1.29691	1.53171			1.02439		0.170732
1.15281		0.144101	2.21247			1.87805		1.02439
1.44101		0.432304						0.853659
0.144101		0.288203						0.170732
1.44101		0.576405						0.512195
0.720507		0.864608						1.53659
1.29691								3.41463
0.288203								1.53659
1.29691								0.682927
0.288203								1.02439
0.576405								1.02439
1.00871								2.21951
3.02613								1.19512
1.15281								2.90244
0.576405								0.341463
1.72922								0.853659
0.144101								1.70732
1.15281								1.53659
1.29691								0.170732
1.72922								2.90244
0.864608								1.19512
1.15281								0.170732
1.00871								1.70732
								0.341463
								1.19512
								1.02439
								1.87805
								1.19512
								0.853659
								2.39024
								1.70732
								3.92683
								1.02439
								1.87805
								3.41463
