# Supplementary material for: A PDLP-NHL3 complex integrates plasmodesmal immune signaling cascades
Source: Proc Natl Acad Sci U S A. 2023 Apr 17;120(17):e2216397120. doi: 10.1073/pnas.2216397120 (PMC10151459; doi:10.1073/pnas.2216397120)
Supplement: Supplementary file 5 — Dataset S04 (XLSX) [file pnas.2216397120.sd04.xlsx]

## Sheet: Dataset S4A
Average total PD intensity of aniline blue/PD (AU) per sample
p19	mCherry-NHL3	NHL3-mCherry
31048.8	31930.6	33253.9
31568.5	39461.8	33483.2
28379.9	36153.8	37092.1
28862.4	35007.4	38384.3
31378.1	48624.2	34785.1
36798	46169.3	34254.7
33872.1	38797.9	31865.1
34817.8	40826	39052
31683.1	36379	46659.9
38116.6	37446.4	40094.8
33300.1	37804.9	43458.2
29646.5	33353.1	32487.7
29684.6	36473.3	29810.1
23488.7	28538.6	35215.6
29739.7	35445.2	38289.2
26623.1	37603.6

## Sheet: Dataset S4B
Area cm2 of individual plants for each genotype per repeat/plate
Col-0			nhl3-2			PDLP5OE			PDLP5OE x nhl3-2
Repeat	Plate	Area	Repeat	Plate	Area	Repeat	Plate	Area	Repeat	Plate	Area
A	1	3.144	A	1	2.45	A	1	1.406	A	1	1.813
A	1	2.164	A	1	2.025	A	1	1.554	A	1	1.22
A	1	2.081	A	1	1.863	A	1	1.922	A	1	2.001
A	1	2.125	A	1	2.193	A	1	0.683	A	1	1.892
A	1	2.06	A	1	2.352	A	1	0.961	A	1	2.012
A	1	2.636	A	1	2.174	A	1	1.728	A	1	1.931
A	3	3.058	A	3	2.895	A	3	1.039	A	1	1.898
A	3	2.472	A	3	3.407	A	3	1.521	A	1	1.845
A	3	2.932	A	3	2.518	A	3	1.862	A	2	2.901
A	3	2.603	A	3	2.187	A	3	1.614	A	2	2.988
A	3	2.336	A	3	2.783	A	3	1.533	A	2	2.655
A	4	3.114	A	3	2.465	A	3	0.736	A	2	3.117
A	4	2.915	A	3	2.42	A	3	0.983	A	2	2.599
A	4	2.513	A	4	2.085	A	4	1.994	A	2	2.818
A	4	3.356	A	4	2.962	A	4	1.728	A	2	2.103
A	4	1.531	A	4	1.487	A	4	0.879	A	2	3.13
A	4	1.987	A	4	2.047	A	4	1.294	A	2	2.7
A	5	3.059	A	4	3.207	A	4	0.936	A	2	2.479
A	5	2.597	A	4	2.505	A	4	1.158	A	2	3.463
A	5	3.15	A	4	2.735	A	4	1.134	A	2	3.19
A	5	2.38	A	5	1.414	A	5	0.98	A	2	2.881
A	5	2.29	A	5	2.637	A	5	0.907	A	2	2.34
A	5	2.381	A	5	0.07	A	5	0.911	A	2	2.829
A	7	2.525	A	5	2.573	A	5	1.503	A	2	2.714
A	7	2.454	A	5	1.64	A	5	1.737	A	2	2.448
A	7	3.101	A	5	2.028	A	5	1.265	A	2	1.804
A	7	3.553	A	5	3.035	A	5	1.036	A	2	2.896
A	10	2.52	A	7	2.622	A	5	1.226	A	2	3.316
A	10	3.562	A	7	2.924	A	6	1.012	A	2	3.096
A	10	1.45	A	7	2.777	A	6	1.027	A	2	3.539
A	10	3.342	A	7	2.384	A	6	1.346	A	3	2.259
A	11	2.574	A	7	2.549	A	6	2.259	A	3	3.068
A	11	2.343	A	7	1.044	A	6	0.545	A	3	1.845
A	11	2.538	A	7	2.82	A	6	1.903	A	3	1.935
A	11	1.773	A	9	2.595	A	6	1.47	A	3	3.059
A	11	2.989	A	9	2.042	A	6	0.748	A	3	2.29
A	11	2.404	A	9	2.579	A	7	1.077	A	3	2.007
B	2	0.871	A	9	3.308	A	7	1.163	A	3	2.592
B	2	1.738	A	9	2.132	A	7	1.075	A	4	1.73
B	2	1.769	A	9	1.398	A	7	1.668	A	4	2.401
B	2	1.139	A	9	1.432	A	7	0.495	A	4	2.15
B	2	0.787	A	10	2.941	A	7	1.598	A	4	2.107
B	2	1.165	A	10	0.876	A	7	1.616	A	4	1.84
B	3	1.716	A	10	3.818	A	7	0.977	A	4	1.785
B	3	2.102	A	10	2.901	A	10	1.195	A	4	1.981
B	5	1.277	A	10	3.301	A	10	2.079	A	4	2.108
B	5	1.867	A	10	2.535	A	10	1.22	A	5	1.636
B	5	1.899	A	10	3.68	A	10	2.166	A	5	0.636
B	5	1.061	B	2	1.404	A	10	1.495	A	5	0.823
B	5	1.219	B	2	1.782	B	2	0.696	A	5	2.286
B	4	1.185	B	2	1.344	B	2	0.961	A	5	1.738
B	4	2.256	B	2	1.801	B	2	0.812	A	5	1.07
B	4	2.333	B	2	1.918	B	2	1.433	A	5	1.565
B	6	1.306	B	2	2.02	B	2	0.937	A	5	1.726
B	6	1.924	B	2	0.179	B	2	0.096	A	6	2.326
B	6	1.643	B	2	1.033	B	2	0.762	A	6	1.956
B	6	0.316	B	3	2.116	B	3	0.83	A	6	1.629
B	6	1.767	B	3	1.212	B	3	0.488	A	6	1.794
B	6	1.596	B	3	0.722	B	3	1.164	A	6	1.37
B	6	1.273	B	3	2.819	B	3	1.189	A	6	2.104
B	6	0.91	B	3	1.662	B	3	0.788	A	6	1.949
B	1	2.399	B	3	0.874	B	3	1.235	A	6	2.057
B	1	2.017	B	3	1.582	B	3	0.707	A	6	2.67
B	1	3.308	B	5	1.192	B	5	0.515	A	6	2.618
B	1	2.566	B	5	1.525	B	5	1.023	A	6	0.89
B	1	2.158	B	5	2.152	B	5	1.4	A	6	2.555
B	7	0.946	B	5	1.552	B	5	1.006	A	6	2.121
B	7	1.446	B	5	1.6	B	5	1.694	A	6	2.009
B	7	1.351	B	5	0.814	B	5	1.099	A	6	2.32
B	7	2.706	B	4	2.396	B	5	0.836	A	6	1.751
B	7	2.723	B	4	2.862	B	5	0.614	A	6	2.024
B	7	2.454	B	4	2.789	B	4	0.631	A	6	1.823
			B	4	3.754	B	4	1.608	A	6	2.279
			B	4	2.154	B	4	2.028	A	6	2.547
			B	6	1.17	B	4	1.292	A	6	2.564
			B	6	0.948	B	4	1.625	A	6	2.067
			B	6	1.052	B	4	1.816	A	6	1.798
			B	6	0.924	B	4	1.673	A	7	1.963
			B	6	1.392	B	4	1.37	A	7	1.649
			B	6	1.372	B	6	0.781	A	7	1.761
			B	6	1.222	B	6	0.942	A	7	1.69
			B	6	1.567	B	6	1.132	A	7	2.371
			B	1	1.956	B	6	1.166	A	7	1.735
			B	1	2.122	B	6	0.759	A	7	1.923
			B	1	2.046	B	6	0.85	A	8	1.711
			B	1	1.444	B	1	1.322	A	8	1.837
			B	1	2.968	B	1	0.959	A	8	2.279
			B	1	2.488	B	1	1.569	A	8	2.551
			B	1	1.402	B	1	1.339	A	8	2.433
			B	1	3.256	B	1	1.643	A	8	2.492
			B	9	0.456	B	1	1.616	A	8	2.106
			B	9	1.291	B	1	1.308	A	8	2.163
			B	9	1.631	B	1	1.853	A	8	2.05
			B	9	1.517	B	8	1.028	A	8	2.056
			B	9	1.224	B	8	1.079	A	8	2.356
			B	9	0.824	B	8	0.863	A	8	2.827
			B	9	0.838	B	8	1.238	A	8	2.516
						B	8	0.653	A	8	1.998
						B	8	0.751	A	8	2.181
						B	8	0.704	A	8	2.294
									A	8	2.144
									A	8	1.642
									A	8	2.306
									A	8	1.913
									A	8	2.722
									A	8	2.932
									A	8	1.763
									A	8	1.811
									A	9	1.946
									A	9	1.016
									A	9	1.648
									A	9	1.593
									A	9	1.705
									A	9	1.997
									A	9	1.646
									A	9	1.257
									A	9	2.054
									A	9	2.414
									A	9	1.943
									A	9	2.308
									A	9	1.77
									A	9	1.845
									A	9	1.491
									A	9	1.742
									A	9	1.763
									A	9	2.357
									A	9	1.631
									A	9	2.096
									A	9	2.5
									A	9	2.218
									A	9	1.293
									A	9	1.83
									A	10	2.212
									A	10	2.645
									A	10	2.765
									A	10	2.733
									A	10	2.535
									A	10	2.622
									A	10	2.372
									A	10	2.35
									A	11	2.86
									A	11	1.75
									A	11	2.077
									A	11	2.067
									A	11	2.197
									A	11	2.266
									A	11	2.034
									A	11	2.22
									A	11	2.28
									A	11	2.23
									A	11	1.936
									A	11	2.119
									A	11	2.165
									A	11	0.786
									A	11	2.511
									A	11	1.968
									A	11	1.626
									A	11	1.543
									A	11	1.836
									A	11	1.389
									B	2	0.723
									B	2	1.68
									B	2	1.21
									B	2	1.795
									B	2	0.658
									B	2	0.668
									B	2	1.097
									B	3	0.748
									B	3	1.338
									B	3	0.336
									B	3	1.709
									B	3	1.258
									B	3	1.784
									B	3	1.086
									B	3	1.155
									B	5	0.657
									B	5	1.374
									B	5	1.644
									B	5	1.971
									B	5	1.358
									B	5	0.994
									B	5	0.982
									B	4	0.707
									B	4	2.303
									B	4	1.361
									B	4	2.875
									B	4	3.587
									B	4	1.262
									B	4	2.474
									B	6	0.269
									B	6	0.449
									B	6	1.325
									B	6	1.96
									B	6	1.405
									B	6	0.883
									B	6	1.462
									B	6	1.082
									B	11	1.476
									B	11	1.403
									B	11	1.796
									B	11	1.184
									B	11	2.041
									B	11	1.794
									B	11	1.98
									B	11	1.161
									B	11	2.031
									B	11	1.953
									B	11	1.885
									B	11	2.083
									B	11	1.682
									B	11	1.854
									B	11	2.038
									B	11	2.058
									B	11	1.83
									B	11	2.164
									B	11	2.612
									B	11	1.747
									B	11	2.032
									B	11	1.861
									B	11	1.757
									B	1	1.697
									B	1	1.656
									B	1	1.899
									B	1	2.06
									B	1	2.509
									B	1	2.755
									B	1	1.389
									B	1	2.017
									B	9	0.409
									B	9	0.886
									B	9	1.153
									B	9	1.16
									B	9	1.27
									B	9	1.505
									B	9	1.182
									B	9	1.213
									B	9	0.951
									B	9	0.498
									B	9	1.523
									B	9	1.082
									B	9	1.473
									B	9	1.068
									B	9	1.408
									B	9	0.851
									B	9	0.767
									B	9	0.828
									B	9	1.22
									B	9	0.812
									B	9	1.368
									B	9	1.182
									B	9	0.949
									B	8	2.078
									B	8	1.83
									B	8	1.973
									B	8	1.704
									B	8	1.593
									B	8	1.593
									B	8	1.871
									B	8	2.142
									B	8	2.245
									B	8	1.793
									B	8	2.788
									B	8	2.301
									B	8	1.911
									B	8	1.568
									B	8	1.785
									B	8	2.009
									B	8	1.753
									B	8	2.378
									B	8	1.704
									B	8	1.594
									B	8	1.839
									B	8	1.802
									B	7	1.473
									B	7	1.436
									B	7	2.125
									B	7	1.321
									B	7	1.387
									B	7	1.461
									B	7	1.72
									B	7	1.576
									B	7	1.901
									B	7	1.985
									B	7	1.628
									B	7	1.867
									B	7	1.222
									B	7	1.654
									B	7	1.05
									B	7	1.84
									B	7	1.584
									B	7	1.705
									B	7	1.499
									B	7	1.65
									B	7	1.818
									B	7	1.3
									B	10	0.889
									B	10	1.163
									B	10	1.168
									B	10	1.68
									B	10	1.687
									B	10	1.328
									B	10	0.847
									B	10	1.256
									B	10	1.937
									B	10	1.824
									B	10	1.866
									B	10	1.97
									B	10	1.744
									B	10	1.604
									B	10	1.282
									B	10	1.088
									B	10	1.649
									B	10	1.355
									B	10	1.737
									B	10	2.168
									B	10	2.053
									B	10	1.641
									B	10	1.823

## Sheet: Dataset S4C
Average lesion area (mm2) for each genotype per plate in the given repeat
Col-0		nhl3-2		PDLP5OE		PDLP5OE x nhl3-2
Repeat	Area	Repeat	Area	Repeat	Area	Repeat	Area
A	6.31712	A	17.9221	A	8.16338	A	8.36375
A	12.0361	A	12.0681	A	3.27425	A	7.41475
A	14.3425	A	19.1182	A	3.37663	A	10.8581
A	8.44767	A	10.323	A	6.87217	A	9.79983
B	7.01	B	7.66	B	1.9065	B	6.04117
B	13.2262	B	4.36733	B	2.16767	B	8.46
B	9.7345	B	8.7995	B	2.12267	B	15.7813
B	4.931	B	6.326	B	1.17033	B	3.332
B	14.9892	B	12.1938	B	3.95967	B	10.535
B	13.4815	B	9.88983	B	2.98233	B	9.51617

## Sheet: Dataset S4D
Lesion area (mm2) for each genotype per plate/repeat
Col-0			nhl3-2			PDLP5OE			PDLP5OE x nhl3-2
Repeat	Plate	Area	Repeat	Plate	Area	Repeat	Plate	Area	Repeat	Plate	Area
A	1	8.073	A	1	31.825	A	1	2.275	A	1	4.479
A	1	15.88	A	1	25.343	A	1	0.136	A	1	8.802
A	1	15.989	A	1	13.212	A	1	11.834	A	1	10.677
A	1	4.429	A	1	10.281	A	1	15.527	A	1	13.161
A	1	0.452	A	1	10.358	A	1	16.003	A	1	12.438
A	1	0.307	A	1	21.103	A	1	16.003	A	1	4.545
A	1	3.84	A	1	10.517	A	1	2.783	A	1	2.02
A	1	1.567	A	1	20.738	A	1	0.746	A	1	10.788
A	2	3.831	A	2	5.028	A	2	7.917	A	2	5.036
A	2	26.452	A	2	16.029	A	2	2.238	A	2	4.278
A	2	12.177	A	2	27.113	A	2	4.871	A	2	8.033
A	2	21.983	A	2	8.407	A	2	0.634	A	2	7.238
A	2	6.638	A	2	22.967	A	2	1.68	A	2	5.806
A	2	11.086	A	2	11.239	A	2	0.623	A	2	5.188
A	2	10.737	A	2	1.155	A	2	3.966	A	2	11.36
A	2	3.385	A	2	4.607	A	2	4.265	A	2	12.379
A	3	13.295	A	3	21.458	A	3	0.537	A	3	14.939
A	3	11.899	A	3	22.074	A	3	2.744	A	3	23.738
A	3	23.022	A	3	17.855	A	3	4.421	A	3	6.177
A	3	27.785	A	3	21.575	A	3	0.04	A	3	11.026
A	3	3.601	A	3	18.836	A	3	4.459	A	3	8.665
A	3	4.273	A	3	16.414	A	3	1.139	A	3	5.582
A	3	24.736	A	3	19.533	A	3	6.958	A	3	10.645
A	3	6.129	A	3	15.201	A	3	6.715	A	3	6.093
A	4	4.296	A	4	20.471	A	4	2.718	A	4	7.069
A	4	2.718	A	4	7.028	A	4	3.161	A	4	20.302
A	4	10.442	A	4	3.405	A	4	10.909	A	4	5.746
A	4	13.015	A	4	13.596	A	4	13.386	A	4	14.491
A	4	9.292	A	4	3.684	A	4	4.245	A	4	9.469
A	4	10.923	A	4	13.754	A	4	6.814	A	4	1.722
B	1	8.853	B	1	8.557	B	1	2.342	B	1	3.379
B	1	6.274	B	1	11.047	B	1	2.889	B	1	1.622
B	1	6.24	B	1	11.584	B	1	1.697	B	1	2.969
B	1	9.622	B	1	4.859	B	1	0.952	B	1	8.751
B	1	5.262	B	1	9.112	B	1	1.084	B	1	9.356
B	1	5.809	B	1	0.801	B	1	2.475	B	1	10.17
B	2	16.691	B	2	4.992	B	2	2.95	B	2	9.537
B	2	15.921	B	2	2.556	B	2	2.578	B	2	7.361
B	2	8.958	B	2	8.614	B	2	3.919	B	2	6.16
B	2	8.849	B	2	0.77	B	2	1.667	B	2	10.98
B	2	16.799	B	2	2.362	B	2	1.19	B	2	12.162
B	2	12.139	B	2	6.91	B	2	0.702	B	2	4.56
B	3	4.026	B	3	6.175	B	3	0.458	B	3	9.921
B	3	8.218	B	3	7.219	B	3	0.234	B	3	14.469
B	3	9.758	B	3	6.401	B	3	0.688	B	3	8.837
B	3	10.706	B	3	1.576	B	3	0.687	B	3	9.154
B	3	24.808	B	3	11.246	B	3	0.483	B	3	33.509
B	3	0.891	B	3	20.18	B	3	10.186	B	3	18.798
B	4	0.26	B	4	8.568	B	4	1.378	B	4	6.071
B	4	4.534	B	4	2.593	B	4	2.875	B	4	1.581
B	4	6.495	B	4	2.694	B	4	0.684	B	4	2.344
B	4	5.136	B	4	1.352	B	4	0.591	B	5	8.472
B	4	10.801	B	4	7.249	B	4	1.119	B	5	7.332
B	4	2.36	B	4	15.5	B	4	0.375	B	5	13.236
B	5	23.462	B	5	11.38	B	5	3.979	B	5	6.378
B	5	2.365	B	5	13.166	B	5	2.042	B	5	9.089
B	5	27.821	B	5	12.977	B	5	1.519	B	5	18.703
B	5	11.833	B	5	10.223	B	5	1.123	B	6	15.531
B	5	12.455	B	5	17.588	B	5	10.401	B	6	7.207
B	5	11.999	B	5	7.829	B	5	4.694	B	6	6.2
B	6	9.894	B	6	11.785	B	6	6.074	B	6	10.32
B	6	11.694	B	6	8.354	B	6	1.007	B	6	6.736
B	6	11.551	B	6	1.582	B	6	1.949	B	6	11.103
B	6	17.278	B	6	12.159	B	6	4.6
B	6	9.774	B	6	0.745	B	6	3.676
B	6	20.698	B	6	24.714	B	6	0.588

## Sheet: Dataset S4E
Area cm2 of individual plants for each genotype
Col-0	nhl3-1	PDLP1OE	PDLP5OE x nhl3-1
1.12278	0.945651	0.491239	0.820592
0.932698	0.609294	0.4538	1.03746
1.06897	0.35518	0.57851	0.865776
1.17391	1.05053	0.250412	0.999965
0.756149	0.119043	0.317271	0.612945
0.787565	1.23961	0.535867	0.819055
0.785812	0.772259	0.779004	0.838957
1.05485	1.05342	0.418592	0.775149
0.78222	0.822706	0.617518	0.588176
0.824663	0.939035	0.452231	0.581769
0.900863	0.958031	0.631404	1.05942
1.09329	0.953788	0.191075	0.785741
0.744118	0.710275	0.730494	0.654545
0.873039	0.931576	0.173141	0.825204
0.883149	0.949976	0.638922	0.737569
0.977396	1.04842	0.598345	0.785145
0.875882	0.848482	0.537769	0.688114
1.13222	0.811937	0.466031	0.754396
0.724569	0.782263	0.591239	0.466541
1.01232	0.873325	0.328427	0.976133
0.909471	0.685941	0.493718	0.892855
0.880894	0.785314	0.550412	0.914294
0.647031	1.01348	0.660988	0.821106
1.30701	0.896725	0.756941	0.955722
0.548855	0.901475	0.639667	0.861933
0.879808	0.827878	0.411075	0.762082
0.609514	0.772427	0.467106	0.898063
0.739522	0.67229	0.213059	0.676408
0.850396	0.772259	0.36198	0.955635
0.953584	0.876718	0.43438	0.76191
0.920831	0.837035	0.676196	0.929325
0.697247	1.23309	0.301816	0.884314
	0.68289	0.301322	0.709208
	1.10412	0.497769	0.994329
	0.784467		0.986812
	0.638035		0.781129
	1.01535		0.924031
	0.729608		1.1983
	0.744106		0.995867
	0.97482		1.08854
	0.696878		0.52898
	0.965659		0.801204
	0.975667		0.842545
	0.909447		0.803251
	0.800067		0.884482
	1.0262		1.03891
	0.728592		0.920871
	0.872647		0.919078
	0.960149		0.913439
	1.36451		0.820592
	0.84382		0.861592
	1.05723		0.925055
	1.01509		0.7532
	0.782176		0.786596
	1.04273		0.966314
	1.10412		0.773784
	1.3328		0.755761
	1.33653		0.687427
	1.11201		0.760714
	0.895286		0.821275
	0.877565		0.898149
	0.974988		0.881663
	0.749447		1.1831
	1.4164

## Sheet: Dataset S4F
Data for number of cells showing GFP for a given genotype
Col-0	nhl3-1	PDLP1OE	PDLP5OE x nhl3-1
7	5	2	3
7	15	1	15
6	2	1	2
9	5	1	2
8	1	2	4
3	19	1	17
2	17	2	2
10	1	1	7
7	1	1	26
16	3	1	1
8	11	2	10
21	14	1	23
6	3	1	11
5	6	2	1
15	14	2	21
1	1	1	8
5	20	3	2
1	19	4	7
1	1	1	3
5	1	2	4
10	1	1	10
1	11	2	5
6	1	1	1
15	15	1	21
7	9	1	9
7	2	1	1
3	1	1	2
6	4	1	1
5	7	2	1
5	2	2	1
1	1	2	1
3	6	2	1
4	16	1	2
5	1	1	7
1	5	1	2
2	10	1	2
2	6	1	2
5	15	3	3
4	1	1	4
9	3	1	3
1	6	1	15
10	3	1	2
5	3	2	9
2	5	1	11
1	3		1
16	2		17
2	6		11
2	1		4
3	1		1
2	11		7
3			12
8			1
37			1
34			4
2			7
3			5
3			6
14			3
9			10
7			1
9			6
2			7
5			8
1			1
			1
			8
			1
			1
			3
			8
			4
			1
			8
			3
			6
			10
			1
			8
			7
			6
			7
			2
			1
			14
			1
			5
			2
			2
			1
			2
			8
			2
			8
			1
			2
			3
			1
			5
			6
